# Supplementary material for: A Later Stone Age quartz knapping workshop and fireplace dated to the Early Holocene in Senegal: The Ravin Blanc X site (RBX)
Source: PLoS One. 2025 Sep 3;20(9):e0329824. doi: 10.1371/journal.pone.0329824 (PMC12407453; doi:10.1371/journal.pone.0329824)
Supplement: S1 Table — (XLSX) [file pone.0329824.s001.xlsx]

## Sheet: S1 Table
CONTEXTUAL INFORMATION														GENERAL OVERVIEW														REFITTINGS					NATURAL SURFACES					PROXIMAL AREA
No. inventory	Site	Layer	Square	Number of pieces	Coordinates X	Coordinates Y	Altitude	Collection method	Recoring method	Orientation	Inclination	Piece moved prior to collection	Broken during excavation	General description (in French)	< 2cm	Typological category	Raw material	Fragmentation	Length (mm)	Width (mm)	Thickness (mm)	Weight (g)	Edges regularity	Crushed areas	Profile	Twist	Blade section	Number of refittings	Refitting no. 1	Refitting no. 2	Refitting no. 3	Refitting no. 4	Presence	Description	Color	Location	Percentage	Platform typology	Platform preservation	Platform surface	Platform thickness (mm)	Platform overhang	Bulb (on a scale from 0 to 3)	Negative bulbe (on a scale from 0 to 3)	Lip (on a scale from 0 to 3)	Exterior Platform Angle (°)	Interior Platform Angle (°)	Frontal cant	Lateral cant
1	Ravin Blanc X	Layer 2	F1-G1	1	1562409,456	-1360749,221	-1,8263	In situ	Total station			Yes	No	Fragment d'éclat de moins de 1,5 cm	1,5 cm	Flake	Quartz, type Q1-2	Undetermined				0.5											No
2	Ravin Blanc X	Layer 2	F1-G1	1	1562409,493	-1360749,132	-1,8222	In situ	Total station			Yes	No	Fragment d'éclat cortical de moins de 1,5 cm	1,5 cm	Flake	Quartz, type Q1-2	Proximal				0.4	No										Yes	Light neo-cortex		Platform	100
3a	Ravin Blanc X	Layer 2	F1-G1	1	1562409,514	-1360749,059	-1,8179	In situ	Total station			Yes	No	Fragment d'éclat de moins de 1,5 cm	1,5 cm	Flake	Quartz, type Q1-2	Mesio-proximal				< 0.1											No
4	Ravin Blanc X	Layer 2	F1-G1	1	1562409,438	-1360749,226	-1,8076	In situ	Total station			Yes	No	Éclat allongé débordant légèrement outrepassé en quartz		Elongated flake	Quartz, type Q2	Whole	24.14	14.67	9.25	3.0	Parallel	No	Curved	No							No					Faceted / Prepared	Whole	Irregular	6.58	Faceted	2	2	3	84	100	Ventral face	Left
5	Ravin Blanc X	Layer 2	F1-G1	1	1562409,414	-1360749,19	-1,8054	In situ	Total station			Yes	Yes	Fragment d'éclat de moins de 1,5 cm	1,5 cm	Flake	Quartz, type Q1-2	Mesial				0.6											No
6	Ravin Blanc X	Layer 2	F1-G1	1	1562409,383	-1360749,14	-1,8103	In situ	Total station			Yes	Yes	Fragment d'éclat de moins de 1,5 cm	1,5 cm	Flake	Quartz, type Q1-2	Mesial				0.5											No
7	Ravin Blanc X	Layer 2	F1-G1	1	1562409,29	-1360749,269	-1,8186	In situ	Total station			Yes	Yes	Fragment d'éclat rectiligne en quartz		Flake	Quartz, type Q2	Mesio-distal	20.61	13.86	5.73	1.3	Parallel; Regular; Rectilinear	No	Straight	No							No
8a	Ravin Blanc X	Layer 2	F1-G1	1	1562409,275	-1360749,242	-1,8098	In situ	Total station			Yes	No	Fragment d'éclat de moins de 1,5 cm	1,5 cm	Flake	Quartz, type Q2	Almost whole				0.1											No
9	Ravin Blanc X	Layer 2	F1-G1	1	1562409,249	-1360749,199	-1,8072	In situ	Total station			Yes	No	Fragment d'éclat de moins de 1,5 cm	1,5 cm	Flake	Quartz, type Q2	Mesio-proximal				0.4											No
13	Ravin Blanc X	Layer 2	F1-G1	1	1562409,292	-1360748,842	-1,8120	In situ	Total station		Horizontal	No	No	Débris en quartz		Angular waste	Quartz, type Q2	Undetermined				0.7						2	51	229			Yes	Light neo-cortex
14	Ravin Blanc X	Layer 2	F1-G1	1	1562409,263	-1360748,844	-1,8122	In situ	Total station		Horizontal	No	No	Éclat latéral en quartz		Flake	Quartz, type Q2	Whole	24.00	17.82	5.07	2.1	No	No	Straight	No							No					Smooth / Plain	Whole	Smooth	2.71	Abraded	0	1	3	102	90	Ventral face	Right
12a	Ravin Blanc X	Layer 2	F1-G1	1	1562409,297	-1360749,007	-1,7966	In situ	Total station		Horizontal	No	No	Fragment d'éclat de moins de 1 cm	1 cm	Flake	Quartz, type Q2	Undetermined				< 0.1											No
17	Ravin Blanc X	Layer 2	F1-G1	1	1562409,627	-1360749,038	-1,8206	In situ	Total station		Horizontal	No	No	Fragment d'éclat en quartz		Flake	Quartz, type Q1-2	Undetermined				0.6		No	Straight	No							No
18	Ravin Blanc X	Layer 2	F1-G1	1	1562409,606	-1360749	-1,8184	In situ	Total station		Horizontal	No	No	Débris en quartz		Angular waste	Quartz, type Q2	Undetermined				8.1											No
15	Ravin Blanc X	Layer 2	F1-G1	1	1562409,35	-1360748,593	-1,7956	In situ	Total station			Yes	Yes	Fragment d'éclat de moins de 1,5 cm	1,5 cm	Flake	Quartz, type Q2	Undetermined				0.6											No
16a	Ravin Blanc X	Layer 2	F1-G1	1	1562408,895	-1360748,943	-1,8174	In situ	Total station		Horizontal	No	Yes	Fragment d'éclat de moins de 1,5 cm	1,5 cm	Flake	Quartz, type Q2	Mesio-proximal				< 0.1											No
19	Ravin Blanc X	Layer 2	F1-G1	1	1562409,492	-1360748,941	-1,8157	In situ	Total station		Horizontal	No	No	Éclat rectiligne allongé et cortical en quartz		Elongated flake	Quartz, type Q3	Whole	29.49	15.24	4.54	2.3	Parallel; Regular; Rectilinear	No	Straight	No		1	543				Yes	Light neo-cortex		Distal	100	Faceted / Prepared	Whole	Irregular	5.75	Faceted	2	2	2	80	100	Ventral face	Right
20	Ravin Blanc X	Layer 2	F1-G1	1	1562409,2	-1360748,898	-1,8152	In situ	Total station		Vertical	No	Yes	Lame rectiligne et corticale en quartz		Blade	Quartz, type Q2	Almost whole	33.80	16.09	3.92	2.5	Parallel; Regular	No	Straight	No	Trapezoidal	1	149				Yes	Glazed natural surface		Upper face	40	Undetermined	Whole	Irregular	3.58	Uncertain	1	2	1	78	101	Ventral face	Left
22	Ravin Blanc X	Layer 2	F1-G1	1	1562409,454	-1360749,263	-1,8169	In situ	Total station			Yes	No	Fragment d'éclat en quartz	2 cm	Flake	Quartz, type Q1-2	Mesio-distal	18.12	16.43	6.22	0.4		No	Straight	No							No
24	Ravin Blanc X	Layer 2	F1-G1	1	1562409,396	-1360749,292	-1,8190	In situ	Total station			Yes	No	Débris cortical en quartz		Angular waste	Quartz, type Q2	Undetermined				1.3											Yes	Light neo-cortex
21	Ravin Blanc X	Layer 2	F1-G1	1	1562409,445	-1360749,247	-1,8161	In situ	Total station			Yes	Yes	Fragment d'éclat de moins de 1,5 cm	1,5 cm	Flake	Quartz, type Q2	Mesial				0.3											No
26	Ravin Blanc X	Layer 2	F1-G1	1	1562409,398	-1360749,4	-1,8255	In situ	Total station			Yes	No	Indéterminé en quartz		Undetermined	Quartz, type Q1-2	Undetermined				0.8		No	Straight	No							No
23	Ravin Blanc X	Layer 2	F1-G1	1	1562409,395	-1360749,281	-1,8184	In situ	Total station			Yes	Yes	Fragment d'éclat de moins de 1,5 cm	1,5 cm	Flake	Quartz, type Q2	Undetermined				0.5											No
27	Ravin Blanc X	Layer 2	F1-G1	1	1562409,419	-1360749,3	-1,8189	In situ	Total station		Horizontal	No	No	Grand éclat outrepassé de nettoyage en quartz		Flake	Quartz, type Q2	Whole	32.25	31.99	7.95	6.6	No	No	Curved	No							No					Faceted / Prepared	Whole	Irregular	5.41	Abraded	3	3	2	81	92	Ventral face	Left
25	Ravin Blanc X	Layer 2	F1-G1	1	1562409,407	-1360749,259	-1,8167	In situ	Total station			Yes	Yes	Fragment d'éclat de moins de 1,5 cm	1,5 cm	Flake	Quartz, type Q2	Mesio-proximal				< 0.1											No
28	Ravin Blanc X	Layer 2	F1-G1	1	1562409,446	-1360749,321	-1,8200	In situ	Total station		Horizontal	No	No	Fragment d'éclat en quartz		Flake	Quartz, type Q1	Undetermined				3.2		No	Straight	No							No
29	Ravin Blanc X	Layer 2	F1-G1	1	1562409,424	-1360749,303	-1,8192	In situ	Total station		Horizontal	No	No	Fragment indéterminé en quartz		Undetermined	Quartz, type Q1-2	Undetermined				3.7		No	Undetermined	No		1	183a				No
30	Ravin Blanc X	Layer 2	F1-G1	1	1562409,446	-1360749,289	-1,8201	In situ	Total station	East / West	Inclined	No	No	Éclat en quartz		Flake	Quartz, type Q2	Whole	21.27	19.66	4.66	2.3		No	Straight	No							No					Smooth / Plain	Whole	Irregular	5.30	Uncertain	2	0	1	79	84	Ventral face	Left
32	Ravin Blanc X	Layer 2	F1-G1	1	1562409,418	-1360749,165	-1,8140	In situ	Total station		Horizontal	No	No	Éclat en quartz		Flake	Quartz, type Q2	Whole	20.55	20.19	4.86	2.4		No	Curved	No							No					Dihedral	Whole	Irregular	5.60	Abraded	0	1	1	83	81	Ventral face	Left
33	Ravin Blanc X	Layer 2	F1-G1	1	1562409,378	-1360749,174	-1,8143	In situ	Total station			Yes	No	Débris en quartz		Angular waste	Quartz, type Q2	Undetermined				0.7											No
31a	Ravin Blanc X	Layer 2	F1-G1	1	1562409,42	-1360749,197	-1,8161	In situ	Total station			Yes	No	Fragment d'éclat de moins de 1,5 cm	1,5 cm	Flake	Quartz, type Q2	Mesio-distal				0.5											No
34	Ravin Blanc X	Layer 2	F1-G1	1	1562409,362	-1360749,235	-1,8173	In situ	Total station			Yes	No	Éclat allongé latéral et débordant (?) en quartz		Elongated flake	Quartz, type Q2	Whole	20.06	10.78	5.31	0.7	Parallel; Regular; Rectilinear	No	Straight	No							No					Dihedral	Whole	Smooth	2.98	No action on it	0	0	1	80	111	Ventral face	No
36	Ravin Blanc X	Layer 2	F1-G1	1	1562409,333	-1360749,327	-1,8208	In situ	Total station		Inclined	No	No	Débris en quartz		Angular waste	Quartz, type Q2	Undetermined				0.6											No
38	Ravin Blanc X	Layer 2	F1-G1	1	1562409,337	-1360749,301	-1,8187	In situ	Total station		Inclined	No	No	Éclat latéral en quartz		Flake	Quartz, type Q1	Whole	14.43	21.04	3.61	0.7		No	Curved	No							No					Dihedral	Whole	Irregular	3.61	Uncertain	1	0	1	76	105	Ventral face	No
39	Ravin Blanc X	Layer 2	F1-G1	1	1562409,288	-1360749,299	-1,8298	In situ	Total station		Horizontal	No	No	Débris en quartz		Angular waste	Quartz, type Q2	Undetermined				0.5											No
40	Ravin Blanc X	Layer 2	F1-G1	1	1562409,378	-1360749,279	-1,8279	In situ	Total station		Inclined	No	No	Débris en quartz		Angular waste	Quartz, type Q1-2	Undetermined				0.7											No
37	Ravin Blanc X	Layer 2	F1-G1	1	1562409,342	-1360749,32	-1,8201	In situ	Total station		Inclined	No	No	Fragment d'éclat de moins de 1,5 cm	1,5 cm	Flake	Quartz, type Q1-2	Mesial				0.3											No
41	Ravin Blanc X	Layer 2	F1-G1	1	1562409,423	-1360749,194	-1,8222	In situ	Total station			Yes	No	Débris en quartz		Angular waste	Quartz, type Q2	Undetermined				< 0.1											Yes	Light neo-cortex
44	Ravin Blanc X	Layer 2	F1-G1	1	1562409,309	-1360749,213	-1,8240	In situ	Total station			Yes	Yes	Débris en quartz		Angular waste	Quartz, type Q2	Undetermined				0.1											No
46	Ravin Blanc X	Layer 2	F1-G1	1	1562409,217	-1360749,098	-1,8171	In situ	Total station		Horizontal	No	No	Débris en quartz		Angular waste	Quartz, type Q2	Undetermined				0.7											No
47	Ravin Blanc X	Layer 2	F1-G1	1	1562409,287	-1360749,041	-1,8134	In situ	Total station		Horizontal	No	No	Éclat en quartz		Flake	Quartz, type Q2	Mesio-distal	20.19	21.36	5.19	0.9		No	Curved	No							No
48	Ravin Blanc X	Layer 2	F1-G1	1	1562409,274	-1360749,027	-1,8126	In situ	Total station		Horizontal	No	Yes	Fragment d'éclat en quartz	2 cm	Flake	Quartz, type Q1	Undetermined				0.7		No	Straight	No							No
43	Ravin Blanc X	Layer 2	F1-G1	1	1562409,312	-1360749,151	-1,8204	In situ	Total station			Yes	Yes	Fragment d'éclat de moins de 1,5 cm	1,5 cm	Flake	Quartz, type Q2	Mesial				0.2											No
50	Ravin Blanc X	Layer 2	F1-G1	1	1562409,423	-1360749,003	-1,8115	In situ	Total station		Horizontal	No	No	Éclat en quartz avec une cassure en Siret		Flake	Quartz, type Q2	Mesio-proximal	20.42	16.58	4.34	1.5	Regular	No	Curved	No							No					Smooth / Plain	Siret	Irregular	4.13	No action on it	2	2	0	73	102	Ventral face	Left
52	Ravin Blanc X	Layer 2	F1-G1	1	1562409,446	-1360748,983	-1,8111	In situ	Total station		Horizontal	No	No	Éclat cortical débordant et réfléchi en quartz	2 cm	Flake	Quartz, type Q2	Whole	15.67	17.98	5.87	1.5	Parallel; Regular; Rectilinear	No	Straight	No							Yes	Glazed natural surface		Right edge	30	Faceted / Prepared	Whole	Irregular	4.63	Abraded	0	2	2	74	106	Ventral face	Right
56	Ravin Blanc X	Layer 2	F1-G1	1	1562409,445	-1360748,939	-1,8093	In situ	Total station			Yes	Yes	Lamelle en quartz		Bladelet	Quartz, type Q2	Mesio-distal	25.46	7.03	3.30	0.5	Parallel; Regular	No	Straight	No	Trapezoidal						No
57	Ravin Blanc X	Layer 2	F1-G1	1	1562409,55	-1360749,154	-1,8260	In situ	Total station		Horizontal	No	Yes	Nucléus volumétrique et pyramidal en quartz, à produits aux terminaisons distales obliques		Core	Quartz, type Q2	Whole	36.94	39.68	17.75	24.2		No									Yes	Light neo-cortex		Opposite of the knapping surface	90
58	Ravin Blanc X	Layer 2	F1-G1	1	1562409,545	-1360749,084	-1,8175	In situ	Total station		Horizontal	No	No	Débris en quartz		Angular waste	Quartz, type Q1-2	Undetermined				1.2											No
49	Ravin Blanc X	Layer 2	F1-G1	1	1562409,372	-1360749,032	-1,8133	In situ	Total station			Yes	No	Fragment d'éclat de moins de 1 cm	1 cm	Flake	Quartz, type Q2	Undetermined				< 0.1											No
62	Ravin Blanc X	Layer 2	F1-G1	1	1562409,672	-1360749,066	-1,8204	In situ	Total station		Horizontal	No	Yes	Indéterminé en quartz		Undetermined	Quartz, type Q2	Undetermined				3.8		No	Undetermined	No							Yes	Light neo-cortex		One of the faces of the block	100
51	Ravin Blanc X	Layer 2	F1-G1	1	1562409,423	-1360749,008	-1,8124	In situ	Total station		Horizontal	No	No	Fragment d'éclat rectiligne cortical réfléchi en quartz	1,5 cm	Flake	Quartz, type Q2	Mesio-distal	14.37	14.95	2.44	0.7	Parallel; Regular; Rectilinear	No	Straight	No		2	229	13			Yes	Light neo-cortex		Left edge	10
63	Ravin Blanc X	Layer 2	F1-G1	1	1562409,45	-1360748,732	-1,8016	In situ	Total station		Horizontal	No	No	Fragment d'éclat avec une cassure en Siret	2 cm	Flake	Quartz, type Q1-2	Mesial	11.60	12.27	2.10	0.4		No	Straight	No							No
53a	Ravin Blanc X	Layer 2	F1-G1	1	1562409,446	-1360748,985	-1,8119	In situ	Total station			Yes	No	Fragment d'éclat de moins de 1,5 cm	1,5 cm	Flake	Quartz, type Q2	Mesial				0.4											No
65	Ravin Blanc X	Layer 2	F1-G1	1	1562409,612	-1360748,822	-1,8061	In situ	Total station		Horizontal	No	Yes	Fragment d'éclat en quartz avec négatifs rectilignes	2 cm	Flake	Quartz, type Q3	Mesial	18.26	14.92	4.56	1.4		No	Straight	No							No
55	Ravin Blanc X	Layer 2	F1-G1	1	1562409,483	-1360748,997	-1,8131	In situ	Total station		Inclined	No	Yes	Fragment d'éclat de moins de 1,5 cm	1,5 cm	Flake	Quartz, type Q2	Undetermined				0.6											No
66	Ravin Blanc X	Layer 2	F1-G1	1	1562409,511	-1360748,926	-1,8120	In situ	Total station		Horizontal	No	No	Grand éclat en quartz		Flake	Quartz, type Q1-2	Whole	39.26	29.16	10.72	9.8		No	Curved	Yes		2	141	185d			No					Smooth / Plain	Whole	Irregular	4.36	Abraded	2	1	1	83	115	Ventral face	No
67	Ravin Blanc X	Layer 2	F1-G1	1	1562409,602	-1360748,97	-1,8154	In situ	Total station			Yes	No	Fragment d'éclat allongé	2 cm	Elongated flake	Quartz, type Q2	Mesial	16.94	10.54	3.14	0.5	Regular	No	Straight	No							No
70	Ravin Blanc X	Layer 2	F1-G1	1	1562409,407	-1360749,142	-1,8252	In situ	Total station		Inclined	No	No	Lamelle en quartz		Bladelet	Quartz, type Q2	Whole	20.57	7.33	3.31	0.5	Parallel; Regular; Rectilinear	No	Straight	No	Diamond-shaped						No					Smooth / Plain	Siret	Smooth	2.95	No action on it	0	0	0	88	96	No	Left
72	Ravin Blanc X	Layer 2	F1-G1	1	1562409,362	-1360748,846	-1,8075	In situ	Total station		Inclined	No	Yes	Débris en quartz		Angular waste	Quartz, type Q2	Undetermined				0.2											No
60	Ravin Blanc X	Layer 2	F1-G1	1	1562409,578	-1360749,022	-1,8135	In situ	Total station			Yes	Yes	Fragment d'éclat de moins de 1,5 cm	1,5 cm	Flake	Quartz, type Q1-2	Mesio-distal				0.6											No
61a	Ravin Blanc X	Layer 2	F1-G1	1	1562409,477	-1360749,063	-1,8167	In situ	Total station			Yes	No	Fragment d'éclat de moins de 1,5 cm	1,5 cm	Flake	Quartz, type Q2	Mesio-proximal				0.2											No
73	Ravin Blanc X	Layer 2	F1-G1	1	1562409,356	-1360748,9	-1,8108	In situ	Total station		Inclined	No	Yes	Fragment d'éclat allongé en quartz	2 cm	Elongated flake	Quartz, type Q2	Mesio-distal	21.26	13.01	3.70	0.6		No	Curved	Yes							No
74	Ravin Blanc X	Layer 2	F1-G1	1	1562409,279	-1360748,854	-1,8082	In situ	Total station		Horizontal	No	No	Éclat outrepassé de nettoyage en quartz		Flake	Quartz, type Q1-2	Whole	24.47	20.28	5.85	2.5	No	No	Curved	No							No					Dihedral	Whole	Smooth	2.69	No action on it	1	1	0	97	91	Ventral face	Right
75	Ravin Blanc X	Layer 2	F1-G1	1	1562409,157	-1360748,891	-1,8107	In situ	Total station		Horizontal	No	Yes	Fragment d'éclat en quartz	2 cm	Flake	Quartz, type Q1-2	Mesial	17.13	15.66	2.37	0.5		No	Straight	No							No
76	Ravin Blanc X	Layer 2	F1-G1	1	1562408,936	-1360748,946	-1,8461	In situ	Total station		Horizontal	No	No	Éclat rectiligne en quartz, à distal oblique et partiellement retouché		Flake	Quartz, type Q1-2	Almost whole	19.86	20.18	5.39	2.4	Parallel; Regular; Rectilinear	No	Straight	No							No					Faceted / Prepared	Broken	Irregular	3.78	No action on it	2	2	1	108	83	Ventral face	Left
77	Ravin Blanc X	Layer 2	F1-G1	1	1562408,633	-1360748,961	-1,8486	In situ	Total station		Horizontal	No	Yes	Fragment d'éclat rectiligne	2 cm	Flake	Quartz, type Q2	Mesio-proximal	16.61	13.16	2.53	0.6		No	Straight	No							No					Smooth / Plain	Undetermined	Smooth	1.85	No action on it	1	1	0	81	98	Ventral face	Right
78	Ravin Blanc X	Layer 2	F1-G1	1	1562409,416	-1360749,428	-1,8246	In situ	Total station		Horizontal	No	No	Éclat retouché en quartz	2 cm	Flake	Quartz, type Q1-2	Whole	16.70	17.83	4.11	0.7		No	Curved	No							No					Dihedral	Whole	Smooth	2.14	Abraded	1	2	1	84	104	Ventral face	Right
84	Ravin Blanc X	Layer 2	F1-G1	1	1562409,288	-1360749,307	-1,8364	In situ	Total station		Vertical	No	No	Fragment d'éclat en quartz	2 cm	Flake	Quartz, type Q2	Mesio-proximal	17.10	13.72	3.50	0.5		No	Curved	Yes							No					Smooth / Plain	Whole	Smooth	1.33	Abraded	1	0	1	52	129	Ventral face	No
69	Ravin Blanc X	Layer 2	F1-G1	1	1562409,466	-1360749,009	-1,8172	In situ	Total station		Horizontal	No	No	Fragment d'éclat de moins de 1,5 cm	1,5 cm	Flake	Quartz, type Q2	Undetermined				0.5											No
85	Ravin Blanc X	Layer 2	F1-G1	1	1562409,055	-1360748,866	-1,8119	In situ	Total station	North / South	Horizontal	No	Yes	Éclat allongé débordant cortical en quartz		Elongated flake	Quartz, type Q2	Mesio-proximal	24.35	14.12	5.02	1.5	Parallel; Regular	No	Straight	No		1	603				Yes	Light neo-cortex		Debordant	100	Smooth / Plain	Whole	Irregular	4.48	No action on it	1	0	2	70	102	Ventral face	Left
71	Ravin Blanc X	Layer 2	F1-G1	1	1562409,322	-1360748,878	-1,8094	In situ	Total station		Inclined	No	Yes	Fragment d'éclat de moins de 1,5 cm	1,5 cm	Flake	Quartz, type Q2	Undetermined				0.3											No
86	Ravin Blanc X	Layer 2	F1-G1	1	1562409,302	-1360748,826	-1,8081	In situ	Total station		Horizontal	No	Yes	Éclat débordant cortical en quartz		Flake	Quartz, type Q2	Almost whole	25.96	19.89	5.35	2.4		No	Curved	Yes		4	192	201	220	232	Yes	Light neo-cortex		Upper face	60	Smooth / Plain	Whole	Smooth	2.44	Abraded	0	0	1	85	98	Ventral face	Left
89	Ravin Blanc X	Layer 2	F1-G1	1	1562409,413	-1360749,369	-1,8384	In situ	Total station		Horizontal	No	No	Nucléus sur éclat en quartz, présentant un profond négatif sur la face inférieure		Core	Quartz, type Q2	Mesio-distal	40.53	45.79	12.07	20.0		No	Straight	No							No
90	Ravin Blanc X	Layer 2	F1-G1	1	1562409,433	-1360749,3	-1,8359	In situ	Total station	East / West	Horizontal	No	No	Fragment d'éclat allongé en quartz		Elongated flake	Quartz, type Q3	Mesio-distal	21.50	13.13	2.29	0.7	No	No	Curved	Yes							No
93	Ravin Blanc X	Layer 2	F1-G1	1	1562409,481	-1360749,367	-1,8450	In situ	Total station			Yes	Yes	Débris en quartz		Angular waste	Quartz, type Q2	Undetermined				0.2											No
95	Ravin Blanc X	Layer 2	F1-G1	1	1562409,483	-1360749,355	-1,8444	In situ	Total station		Horizontal	No	No	Fragment d'éclat en quartz	2 cm	Flake	Quartz, type Q2	Undetermined				< 0.1		No	Straight	No							No
96	Ravin Blanc X	Layer 2	F1-G1	1	1562409,447	-1360749,332	-1,8431	In situ	Total station			Yes	Yes	Débris en quartz		Angular waste	Quartz, type Q2	Undetermined				0.2											No
100	Ravin Blanc X	Layer 2	F1-G1	1	1562409,429	-1360749,235	-1,8234	In situ	Total station			Yes	No	Débris en quartz		Angular waste	Quartz, type Q1-2	Undetermined				0.3											No
103	Ravin Blanc X	Layer 2	F1-G1	1	1562409,532	-1360749,202	-1,8426	In situ	Total station		Horizontal	No	Yes	Fragment d'éclat allongé rectiligne en quartz	2 cm	Elongated flake	Quartz, type Q2	Mesio-proximal	18.09	9.13	3.07	0.4	Parallel; Regular; Rectilinear	No	Straight	Yes	Triangular						No					Punctiform	Whole	Smooth	0.80	No action on it	1	0	1	98	98	No	No
105	Ravin Blanc X	Layer 2	F1-G1	1	1562409,592	-1360749,184	-1,8295	In situ	Total station		Inclined	No	Yes	Indéterminé en quartz		Undetermined	Quartz, type Q2	Undetermined				2.3		No	Straight	No							No
81	Ravin Blanc X	Layer 2	F1-G1	1	1562409,139	-1360749,243	-1,8152	In situ	Total station			Yes	No	Fragment d'éclat de moins de 1,5 cm	1,5 cm	Flake	Quartz, type Q1	Mesio-proximal				0.3											No
106	Ravin Blanc X	Layer 2	F1-G1	1	1562409,643	-1360749,142	-1,8535	In situ	Total station		Horizontal	No	No	Éclat retouché, débordant et latéral en quartz		Flake	Quartz, type Q2	Whole	24.56	24.32	6.83	4.6		No	Curved	No							Yes	Light neo-cortex		Debordant	25	Smooth / Plain	Whole	Smooth	7.41	No action on it	3	3	1	114	62	Ventral face	Right
83	Ravin Blanc X	Layer 2	F1-G1	1	1562409,465	-1360749,231	-1,8103	In situ	Total station			Yes	No	Fragment d'éclat de moins de 1,5 cm	1,5 cm	Flake	Quartz, type Q2	Undetermined				0.3											No
107	Ravin Blanc X	Layer 2	F1-G1	1	1562409,699	-1360749,111	-1,8205	In situ	Total station		Horizontal	No	No	Débris en quartz		Angular waste	Quartz, type Q1-2	Undetermined				4.6											No
108	Ravin Blanc X	Layer 2	F1-G1	1	1562409,651	-1360749,123	-1,8492	In situ	Total station			Yes	No	Débris en quartz		Angular waste	Quartz, type Q2	Undetermined				0.2											No
110	Ravin Blanc X	Layer 2	F1-G1	1	1562409,552	-1360749,042	-1,8245	In situ	Total station		Horizontal	No	No	Éclat en quartz	2 cm	Flake	Quartz, type Q2	Whole	18.78	16.19	4.95	0.8	Regular	No	Straight	No							No					Smooth / Plain	Whole	Smooth	5.63	No action on it	2	0	2	68	108	Ventral face	Right
87	Ravin Blanc X	Layer 2	F1-G1	1	1562409,211	-1360749,121	-1,8131	In situ	Total station			Yes	Yes	Fragment d'éclat de moins de 1 cm	1 cm	Flake	Quartz, type Q1-2	Undetermined				< 0.1											No
111	Ravin Blanc X	Layer 2	F1-G1	1	1562409,528	-1360749,037	-1,8242	In situ	Total station		Horizontal	No	Yes	Éclat réfléchi en quartz	2 cm	Flake	Quartz, type Q2	Whole	18.16	18.01	3.93	0.8		No	Straight	No							No					Undetermined	Whole	Irregular	4.44	Uncertain	2	0	0	76	100	Ventral face	Left
113	Ravin Blanc X	Layer 2	F1-G1	1	1562409,528	-1360749,011	-1,8221	In situ	Total station		Horizontal	No	No	Fragment d'éclat en quartz	2 cm	Flake	Quartz, type Q1-2	Distal	10.84	17.29	3.23	0.5		No	Straight	No							No
114	Ravin Blanc X	Layer 2	F1-G1	1	1562409,563	-1360749,012	-1,8220	In situ	Total station		Horizontal	No	Yes	Éclat allongé en quartz	2 cm	Elongated flake	Quartz, type Q2	Almost whole	18.74	10.16	4.27	0.6		Proximal	Curved	Yes							No					Undetermined	Broken	Undetermined		Abraded	1	0	0			No	No
91	Ravin Blanc X	Layer 2	F1-G1	1	1562409,399	-1360749,242	-1,8232	In situ	Total station		Horizontal	No	No	Éclat débordant rectiligne en quartz	1,5 cm	Flake	Quartz, type Q2	Mesio-proximal	15.49	14.32	3.99	0.9	Parallel; Regular; Rectilinear	No	Curved	Yes							No					Smooth / Plain	Whole	Smooth	2.03	Abraded	2	3	2	88	101	Ventral face	No
92	Ravin Blanc X	Layer 2	F1-G1	1	1562409,451	-1360749,384	-1,8461	In situ	Total station			Yes	No	Fragment d'éclat de moins de 1 cm	1 cm	Flake	Quartz, type Q1-2	Undetermined				< 0.1											No
115	Ravin Blanc X	Layer 2	F1-G1	1	1562409,608	-1360749,002	-1,8212	In situ	Total station		Horizontal	No	No	Débris en quartz		Angular waste	Quartz, type Q2	Undetermined				0.7											No
94a	Ravin Blanc X	Layer 2	F1-G1	1	1562409,487	-1360749,366	-1,8452	In situ	Total station		Horizontal	No	No	Fragment d'éclat de moins de 1,5 cm	1,5 cm	Flake	Quartz, type Q1-2	Almost whole				0.3											No
116	Ravin Blanc X	Layer 2	F1-G1	1	1562409,674	-1360748,948	-1,8170	In situ	Total station	North / South	Inclined	No	No	Fragment d'éclat en quartz avec négatifs rectilignes et une cassure en Siret	2 cm	Flake	Quartz, type Q1-2	Mesial	19.50	13.14	6.13	0.4	No	No	Undetermined	No							No
117	Ravin Blanc X	Layer 2	F1-G1	1	1562409,648	-1360748,919	-1,8154	In situ	Total station	North / South	Inclined	No	Yes	Nucléus volumétrique et pyramidal en quartz		Core	Quartz, type Q2	Whole	36.16	49.18	18.55	32.1		No									Yes	Light neo-cortex		Block base	100
124	Ravin Blanc X	Layer 2	F1-G1	1	1562409,361	-1360749,133	-1,8275	In situ	Total station			Yes	No	Débris en quartz		Angular waste	Quartz, type Q2	Undetermined				0.2											No
126	Ravin Blanc X	Layer 2	F1-G1	1	1562409,205	-1360749,205	-1,8419	In situ	Total station		Horizontal	No	Yes	Nucléus volumétrique et pyramidal en quartz		Core	Quartz, type Q2	Whole	38.56	55.04	22.80	44.5		No				1	143				Yes	Light neo-cortex		Opposite of the knapping surface	75
99	Ravin Blanc X	Layer 2	F1-G1	1	1562409,386	-1360749,317	-1,8288	In situ	Total station			Yes	No	Fragment d'éclat de moins de 1 cm	1 cm	Flake	Quartz, type Q2	Mesial				< 0.1											No
131	Ravin Blanc X	Layer 2	F1-G1	1	1562409,386	-1360748,956	-1,8267	In situ	Total station		Horizontal	No	Yes	Débris en quartz		Angular waste	Quartz, type Q2	Undetermined				1.0											No
101	Ravin Blanc X	Layer 2	F1-G1	1	1562409,435	-1360749,244	-1,8286	In situ	Total station			Yes	No	Éclat de moins de 1,5 cm	1,5 cm	Flake	Quartz, type Q2	Whole				0.6											No
102	Ravin Blanc X	Layer 2	F1-G1	1	1562409,543	-1360749,234	-1,8572	In situ	Total station		Horizontal	No	No	Fragment d'éclat rectiligne en quartz	1,5 cm	Flake	Quartz, type Q2	Mesio-proximal	14.63	11.65	1.55	< 0.1	Parallel; Regular; Rectilinear	No	Straight	No							No					Dihedral	Whole	Irregular	1.64	No action on it	2	2	1	74	93	Ventral face	No
132	Ravin Blanc X	Layer 2	F1-G1	1	1562409,355	-1360748,941	-1,8362	In situ	Total station			Yes	No	Indéterminé de moins de 2 cm en quartz	2 cm	Undetermined	Quartz, type Q2	Undetermined				0.7		No	Curved	No							No
133	Ravin Blanc X	Layer 2	F1-G1	1	1562409,02	-1360749,179	-1,8535	In situ	Total station		Horizontal	No	No	Fragment d'éclat rectiligne en quartz	2 cm	Flake	Quartz, type Q2	Mesio-proximal	17.52	15.36	2.77	0.7	Parallel; Regular; Rectilinear	No	Straight	No							No					Dihedral	Whole	Smooth	4.15	Abraded	1	2	2	82	100	Ventral face	Right
137	Ravin Blanc X	Layer 2	F1-G1	1	1562408,776	-1360749,386	-1,8680	In situ	Total station			Yes	Yes	Fragment d'éclat en quartz	2 cm	Flake	Quartz, type Q2	Undetermined				1.0		No	Straight	No							No
138	Ravin Blanc X	Layer 2	F1-G1	1	1562408,686	-1360749,392	-1,8689	In situ	Total station		Horizontal	No	No	Éclat latéral réfléchi en quartz		Flake	Quartz, type Q2	Whole	20.33	30.05	3.65	4.5	No	No	Curved	No							Yes	Light neo-cortex		Platform	100	Natural	Whole	Irregular	3.57	No action on it	2	0	1	90	103	No	No
139	Ravin Blanc X	Layer 2	F1-G1	1	1562408,768	-1360749,322	-1,8642	In situ	Total station	East / West	Horizontal	No	No	Éclat allongé rectiligne en quartz		Elongated flake	Quartz, type Q2	Mesio-proximal	26.07	17.07	7.01	3.2	Parallel; Regular; Rectilinear	No	Straight	No		1	235a				No					Smooth / Plain	Whole	Smooth	4.50	No action on it	1	2	2	84	91	Ventral face	No
140	Ravin Blanc X	Layer 2	F1-G1	1	1562408,736	-1360749,266	-1,8608	In situ	Total station	East / West	Horizontal	No	Yes	Débris cortical en quartz		Angular waste	Quartz, type Q1-2	Undetermined				5.9											Yes	Light neo-cortex
109	Ravin Blanc X	Layer 2	F1-G1	1	1562409,579	-1360749,091	-1,8207	In situ	Total station			Yes	Yes	Fragment d'éclat de moins de 1 cm	1 cm	Flake	Quartz, type Q2	Undetermined				0.1											No
141	Ravin Blanc X	Layer 2	F1-G1	1	1562409,104	-1360748,751	-1,8275	In situ	Total station	East / West	Horizontal	No	No	Nucléus à éclats en quartz entretenu par l'enlèvement d'éclats sécants		Core	Quartz, type Q2	Whole	39.83	53.40	11.83	23.3		No	Straight	No		2	66	185d			No					Smooth / Plain	Whole	Smooth	7.71	Uncertain	?	?	2	65	106	Ventral face	No
142	Ravin Blanc X	Layer 2	F1-G1	1	1562409,125	-1360748,758	-1,8277	In situ	Total station		Horizontal	No	No	Fragment d'éclat en quartz		Flake	Quartz, type Q2	Proximal	18.17	21.54	4.20	1.7	No	No	Undetermined	No							No					Faceted / Prepared	Whole	Irregular	4.09	Faceted	1	0	1	81	98	Ventral face	Right
112	Ravin Blanc X	Layer 2	F1-G1	1	1562409,457	-1360749,123	-1,8293	In situ	Total station			Yes	No	Fragment d'éclat de moins de 1,5 cm	1,5 cm	Flake	Quartz, type Q2	Undetermined				0.6											No
143	Ravin Blanc X	Layer 2	F1-G1	1	1562409,235	-1360748,617	-1,8191	In situ	Total station	North / South	Inclined	No	No	Éclat outrepassé cortical en quartz		Flake	Quartz, type Q2	Whole	25.46	26.95	6.88	3.0		No	Curved	No		1	126				Yes	Light neo-cortex		Distal	100	Faceted / Prepared	Whole	Irregular	5.28	Faceted	2	1	1	77	103	Ventral face	Left
144	Ravin Blanc X	Layer 2	F1-G1	1	1562409,242	-1360748,75	-1,8271	In situ	Total station		Horizontal	No	No	Éclat latéral en quartz translucide		Flake	Quartz, type Q1	Whole	37.94	31.24	4.96	4.4		No	Curved	No							No					Punctiform	Whole	Smooth	1.88	No action on it	1	1	1	88	101	Ventral face	No
145	Ravin Blanc X	Layer 2	F1-G1	1	1562409,301	-1360748,83	-1,8190	In situ	Total station	East / West	Inclined	No	No	Éclat en quartz		Flake	Quartz, type Q3	Almost whole	21.32	15.60	6.64	0.4		No	Curved	No							No					Smooth / Plain	Whole	Smooth	1.74	No action on it	1	0	1	106	110	Ventral face	Right
146	Ravin Blanc X	Layer 2	F1-G1	1	1562409,284	-1360748,826	-1,8186	In situ	Total station	East / West	Horizontal	No	No	Éclat débordant outrepassé en quartz		Flake	Quartz, type Q3	Whole	29.47	16.19	5.31	2.7	Parallel; Regular; Rectilinear	No	Straight	No							No					Dihedral	Whole	Smooth	5.27	Faceted	2	2	1	79	101	Ventral face	Right
148	Ravin Blanc X	Layer 2	F1-G1	1	1562409,332	-1360748,899	-1,8222	In situ	Total station	East / West	Horizontal	No	No	Indéterminé en quartz		Undetermined	Quartz, type Q1-2	Undetermined				4.9		No	Undetermined	No							No
118	Ravin Blanc X	Layer 2	F1-G1	1	1562409,505	-1360748,897	-1,8350	In situ	Total station			Yes	No	Fragment d'éclat de moins de 1,5 cm	1,5 cm	Flake	Quartz, type Q2	Undetermined				0.2											No
149	Ravin Blanc X	Layer 2	F1-G1	1	1562409,367	-1360748,851	-1,8293	In situ	Total station	East / West	Horizontal	No	Yes	Lame rectiligne et corticale en quartz		Blade	Quartz, type Q2	Almost whole	31.83	14.30	5.00	2.5	Parallel; Regular; Rectilinear	No	Straight	No	Triangular	1	20				Yes	Glazed natural surface		Upper face	35	Smooth / Plain	Whole	Smooth	3.47	No action on it	0	0	1	98	85	No	Left
150	Ravin Blanc X	Layer 2	F1-G1	1	1562409,427	-1360748,89	-1,8329	In situ	Total station			Yes	No	Éclat allongé en quartz		Elongated flake	Quartz, type Q2	Almost whole	23.68	11.97	2.74	1.0	Parallel; Regular	No	Straight	No							No					Smooth / Plain	Broken	Smooth	3.04		2	2	1	102	82	Ventral face	Left
121a	Ravin Blanc X	Layer 2	F1-G1	1	1562409,385	-1360749,071	-1,8329	In situ	Total station			Yes	Yes	Fragment d'éclat de moins de 1,5 cm	1,5 cm	Flake	Quartz, type Q2	Mesio-distal				0.5											No
151	Ravin Blanc X	Layer 2	F1-G1	1	1562409,415	-1360748,898	-1,8331	In situ	Total station			Yes	Yes	Indéterminé de moins de 2 cm en quartz	2 cm	Undetermined	Quartz, type Q2	Undetermined				0.6		No	Straight	No							No
153	Ravin Blanc X	Layer 2	F1-G1	1	1562409,474	-1360748,841	-1,8294	In situ	Total station			Yes	Yes	Débris en quartz		Angular waste	Quartz, type Q2	Undetermined				0.4											No
156	Ravin Blanc X	Layer 2	F1-G1	1	1562409,439	-1360748,751	-1,8116	In situ	Total station		Horizontal	No	No	Débris cortical en quartz		Angular waste	Quartz, type Q2	Undetermined				2.3											Yes	Glazed natural surface
160	Ravin Blanc X	Layer 2	F1-G1	1	1562409,486	-1360748,971	-1,8146	In situ	Total station			Yes	No	Débris en quartz		Angular waste	Quartz, type Q2	Undetermined				0.2											No
161	Ravin Blanc X	Layer 2	F1-G1	1	1562409,628	-1360748,905	-1,8371	In situ	Total station			Yes	No	Débris en quartz		Angular waste	Quartz, type Q2	Undetermined				0.5											No
127a	Ravin Blanc X	Layer 2	F1-G1	1	1562409,262	-1360749,145	-1,8366	In situ	Total station			Yes	No	Éclat allongé de moins de 1,5 cm	1,5 cm	Elongated flake	Quartz, type Q2	Whole				< 0.1											No
128	Ravin Blanc X	Layer 2	F1-G1	1	1562409,307	-1360749,177	-1,8384	In situ	Total station			Yes	No	Fragment d'éclat de moins de 1 cm	1 cm	Flake	Quartz, type Q2	Distal				< 0.1											No
166	Ravin Blanc X	Layer 2	F1-G1	1	1562409,201	-1360749,077	-1,8535	In situ	Total station			Yes	Yes	Éclat rectiligne en quartz	2 cm	Flake	Quartz, type Q2	Mesio-proximal	18.53	13.34	3.28	1.1	Parallel; Regular; Rectilinear	No	Straight	No							No					Faceted / Prepared	Broken	Irregular	4.02	No action on it	3	2	1	90	90	No	Right
130	Ravin Blanc X	Layer 2	F1-G1	1	1562409,295	-1360749,088	-1,8347	In situ	Total station			Yes	No	Éclat de moins de 1 cm	1 cm	Flake	Quartz, type Q2	Whole				0.1											No
169	Ravin Blanc X	Layer 2	F1-G1	1	1562409,192	-1360749,125	-1,8179	In situ	Total station		Horizontal	No	No	Fragment d'éclat en quartz	2 cm	Flake	Quartz, type Q2	Mesio-proximal	17.99	17.62	2.75	1.0		No	Straight	Yes							No					Dihedral	Whole	Smooth	2.69	Abraded	2	2	2	74	104	Ventral face	Left
172	Ravin Blanc X	Layer 2	F1-G1	1	1562409,449	-1360749,384	-1,8542	In situ	Total station			Yes	No	Fragment d'éclat réfléchi en quartz		Flake	Quartz, type Q1-2	Mesio-distal	20.06	15.50	4.77	1.3		No	Curved	No							No
173	Ravin Blanc X	Layer 2	F1-G1	1	1562409,45	-1360749,366	-1,8533	In situ	Total station			Yes	No	Fragment d'éclat allongé en quartz	2 cm	Elongated flake	Quartz, type Q1-2	Mesio-distal	17.15	9.28	3.04	0.5		No	Straight	No							Yes	Light neo-cortex		Distal	20
134	Ravin Blanc X	Layer 2	F1-G1	1	1562408,99	-1360749,156	-1,8524	In situ	Total station		Horizontal	No	Yes	Fragment d'éclat de moins de 1,5 cm	1,5 cm	Flake	Quartz, type Q2	Mesio-proximal				< 0.1											No
135	Ravin Blanc X	Layer 2	F1-G1	1	1562409,039	-1360749,112	-1,8495	In situ	Total station		Horizontal	No	Yes	Fragment d'éclat de moins de 1,5 cm	1,5 cm	Flake	Quartz, type Q2	Mesial				< 0.1											No
136	Ravin Blanc X	Layer 2	F1-G1	1	1562409,183	-1360748,914	-1,8369	In situ	Total station		Horizontal	No	Yes	Fragment d'éclat de moins de 1,5 cm	1,5 cm	Flake	Quartz, type Q2	Proximal				0.4											No
174	Ravin Blanc X	Layer 2	F1-G1	1	1562409,418	-1360749,3	-1,8493	In situ	Total station			Yes	Yes	Lame rectiligne outrepassée en quartz		Blade	Quartz, type Q1-2	Mesio-distal	26.89	12.98	5.03	0.6	Parallel; Regular; Rectilinear	No	Curved	No	Triangular						No
177	Ravin Blanc X	Layer 2	F1-G1	1	1562409,36	-1360749,328	-1,8600	In situ	Total station			Yes	Yes	Débris en quartz		Angular waste	Quartz, type Q1-2	Undetermined				0.1											No
181	Ravin Blanc X	Layer 2	F1-G1	1	1562409,217	-1360749,212	-1,8557	In situ	Total station	North / South	Horizontal	No	No	Éclat peut-être retouché, avec négatifs rectilignes en quartz		Flake	Quartz, type Q2	Whole	27.42	28.33	7.00	4.9		No	Curved	No							No					Faceted / Prepared	Whole	Irregular	4.59	Faceted	1	1	1	81	118	Ventral face	Left
182	Ravin Blanc X	Layer 2	F1-G1	1	1562409,377	-1360749,198	-1,8548	In situ	Total station		Vertical	No	No	Indéterminé en quartz		Undetermined	Quartz, type Q2	Undetermined				7.0		No	Undetermined	No							No
184	Ravin Blanc X	Layer 2	F1-G1	1	1562409,354	-1360749,084	-1,8477	In situ	Total station			Yes	No	Débris en quartz		Angular waste	Quartz, type Q2	Undetermined				1.2											No
186	Ravin Blanc X	Layer 2	F1-G1	1	1562409,629	-1360749,061	-1,8264	In situ	Total station		Horizontal	No	No	Nucléus en quartz entretenu par l'enlèvement d'éclats sécants au plan d'intersection		Core	Quartz, type Q2	Whole	37.50	45.17	19.25	36.8		No									Yes	Light neo-cortex		One of the faces of the block	20
189	Ravin Blanc X	Layer 2	F1-G1	1	1562409,315	-1360748,852	-1,8159	In situ	Total station		Horizontal	No	Yes	Grand éclat latéral en quartz		Flake	Quartz, type Q1-2	Mesio-proximal	36.62	25.43	10.83	11.1		No	Curved	No							No					Smooth / Plain	Whole	Smooth	3.34	Abraded	0	0	2	89	111	Ventral face	Right
190	Ravin Blanc X	Layer 2	F1-G1	1	1562409,543	-1360748,77	-1,8257	In situ	Total station			Yes	Yes	Fragment d'éclat allongé en quartz	2 cm	Elongated flake	Quartz, type Q2	Mesio-proximal	19.18	12.30	3.08	0.9		No	Straight	Yes							Yes	Light neo-cortex		Platform	100	Natural	Broken	Smooth	3.62	Uncertain	0	0	0	83	100	Ventral face	Right
191	Ravin Blanc X	Layer 2	F1-G1	1	1562409,458	-1360748,817	-1,8283	In situ	Total station			Yes	No	Débris en quartz		Angular waste	Quartz, type Q2	Undetermined				1.6											No
192	Ravin Blanc X	Layer 2	F1-G1	1	1562409,405	-1360748,779	-1,8352	In situ	Total station			Yes	No	Fragment mésio-distal de la lame débordante n°220 en quartz		Blade	Quartz, type Q2	Mesio-distal	41.39	19.18	9.06	2.7		No	Straight	No	Triangular	4	86	201	220	232	Yes	Light neo-cortex		Debordant	100
193	Ravin Blanc X	Layer 2	F1-G1	1	1562409,421	-1360748,797	-1,8361	In situ	Total station		Horizontal	No	No	Fragment d'éclat en quartz	2 cm	Flake	Quartz, type Q2	Mesio-proximal	13.94	15.06	2.43	0.6		No	Straight	No							No					Undetermined	Broken	Undetermined	1.53	Uncertain	2	2	0	?	?	?	No
194	Ravin Blanc X	Layer 2	F1-G1	1	1562409,34	-1360748,798	-1,8367	In situ	Total station		Horizontal	No	No	Éclat cortical en quartz à face inférieure diaclasique		Flake	Quartz, type Q2	Mesio-distal	20.68	21.39	5.57	2.4	No	No	Straight	No							Yes	Light neo-cortex		Upper face	20
195	Ravin Blanc X	Layer 2	F1-G1	1	1562409,313	-1360748,665	-1,8284	In situ	Total station			Yes	Yes	Lame en quartz débordante et rectiligne		Blade	Quartz, type Q2	Almost whole	40.96	13.33	5.63	2.8	Parallel; Rectilinear	No	Curved	Yes	Trapezoidal						No					Dihedral	Broken	Irregular	3.12	No action on it	2	0	1	90	93	Ventral face	No
198	Ravin Blanc X	Layer 2	F1-G1	1	1562409,031	-1360749,155	-1,8504	In situ	Total station	East / West	Horizontal	No	No	Éclat allongé outrepassé en quartz		Elongated flake	Quartz, type Q2	Mesio-distal	31.91	19.25	6.60	3.8		No	Curved	No							No
199	Ravin Blanc X	Layer 2	F1-G1	1	1562409,546	-1360748,976	-1,8381	In situ	Total station			Yes	No	Débris cortical en quartz		Angular waste	Quartz, type Q1-2	Undetermined				0.3											Yes	Light neo-cortex
152	Ravin Blanc X	Layer 2	F1-G1	1	1562409,45	-1360748,858	-1,8301	In situ	Total station			Yes	No	Éclat de moins de 1,5 cm	1,5 cm	Flake	Quartz, type Q1-2	Almost whole				0.4											No
201	Ravin Blanc X	Layer 2	F1-G1	1	1562409,549	-1360749,163	-1,8399	In situ	Total station		Horizontal	No	No	Nucléus à produits rectilignes en quartz, dont la surface de plan de frappe a été réemployée		Core	Quartz, type Q2	Whole	21.75	43.35	21.76	31.2		No				4	86	192	220	232	Yes	Light neo-cortex		Opposite of the knapping surface	50
154	Ravin Blanc X	Layer 2	F1-G1	1	1562409,457	-1360748,821	-1,8280	In situ	Total station			Yes	No	Fragment d'éclat allongé rectiligne en quartz	1,5 cm	Elongated flake	Quartz, type Q2	Mesial	11.59	7.61	2.95	0.2	Parallel; Regular; Rectilinear	No	Straight	No							No
155	Ravin Blanc X	Layer 2	F1-G1	1	1562409,396	-1360748,846	-1,8293	In situ	Total station			Yes	No	Fragment d'éclat de moins de 1,5 cm	1,5 cm	Flake	Quartz, type Q2	Mesio-proximal				0.7											No
202	Ravin Blanc X	Layer 2	F1-G1	1	1562409,582	-1360749,127	-1,8381	In situ	Total station		Horizontal	No	No	Nucléus peu exploité en quartz		Core	Quartz, type Q1-2	Whole	44.81	55.92	33.75	68.4		No									No
157	Ravin Blanc X	Layer 2	F1-G1	1	1562409,504	-1360748,897	-1,8353	In situ	Total station			Yes	No	Éclat rectiligne réfléchi en quartz	1,5 cm	Flake	Quartz, type Q2	Whole	14.96	10.51	1.85	0.4	Parallel; Regular; Rectilinear	No	Straight	No	Trapezoidal						No					Dihedral	Whole	Smooth	2.01	No action on it	1	0	1	80	100	Ventral face	Left
203	Ravin Blanc X	Layer 2	F1-G1	1	1562409,584	-1360749,126	-1,8241	In situ	Total station		Horizontal	No	No	Nucléus en quartz		Core	Quartz, type Q1-2	Whole	37.69	43.63	17.36	33.2		No									No
204	Ravin Blanc X	Layer 2	F1-G1	1	1562409,531	-1360749,158	-1,8374	In situ	Total station		Inclined	No	No	Fragment d'éclat en quartz	2 cm	Flake	Quartz, type Q1-2	Mesio-distal	16.06	16.10	3.92	0.8		No	Straight	No							No
206	Ravin Blanc X	Layer 2	F1-G1	1	1562409,241	-1360749,203	-1,8496	In situ	Total station		Inclined	No	No	Éclat rectiligne en quartz	2 cm	Flake	Quartz, type Q2	Mesio-proximal	16.92	14.00	3.08	0.9	Parallel; Regular; Rectilinear	No	Straight	No							No					Faceted / Prepared	Whole	Irregular	2.92	Faceted	2	0	0	87	91	Ventral face	Right
207	Ravin Blanc X	Layer 2	F1-G1	1	1562409,375	-1360749,137	-1,8451	In situ	Total station		Horizontal	No	No	Grand éclat outrepassé de nettoyage en quartz		Flake	Quartz, type Q3	Whole	27.55	29.32	8.53	7.6		No	Straight	No							No					Dihedral	Whole	Irregular	4.81	Abraded	2	2	3	83	116	Ventral face	Left
213	Ravin Blanc X	Layer 2	F1-G1	1	1562409,639	-1360749,106	-1,8424	In situ	Total station		Horizontal	No	Yes	Fragment d'éclat cortical débordant	2 cm	Flake	Quartz, type Q2	Mesio-distal	18.20	13.29	6.01	1.5	Parallel; Regular	No	Undetermined	No							Yes	Light neo-cortex		Debordant	100
163a	Ravin Blanc X	Layer 2	F1-G1	1	1562409,526	-1360749,013	-1,8286	In situ	Total station			Yes	No	Fragment d'éclat de moins de 1,5 cm	1,5 cm	Flake	Quartz, type Q2	Mesial				0.2											No
214	Ravin Blanc X	Layer 2	F1-G1	1	1562409,681	-1360749,085	-1,8408	In situ	Total station		Horizontal	No	Yes	Nucléus multidirectionnel sur fragment d'éclat épais en quartz		Core	Quartz, type Q2	Undetermined	22.32	35.87	13.35	7.2		No	Undetermined	No							No
215	Ravin Blanc X	Layer 2	F1-G1	1	1562409,596	-1360748,988	-1,8348	In situ	Total station		Horizontal	No	No	Nucléus en quartz à deux surfaces d'exploitation opposées, une unidir., l'autre multidir.		Core	Quartz, type Q2	Whole	27.15	44.04	13.64	12.4		No									No
216	Ravin Blanc X	Layer 2	F1-G1	1	1562409,595	-1360748,969	-1,8331	In situ	Total station		Vertical	No	No	Débris en quartz		Angular waste	Quartz, type Q2	Undetermined				1.6											No
167a	Ravin Blanc X	Layer 2	F1-G1	1	1562409,394	-1360749,26	-1,8373	In situ	Total station			Yes	No	Fragment d'éclat de moins de 1,5 cm	1,5 cm	Flake	Quartz, type Q2	Undetermined				0.4											No
217	Ravin Blanc X	Layer 2	F1-G1	1	1562409,523	-1360748,969	-1,8332	In situ	Total station		Horizontal	No	No	Nucléus pyramidal à produits rectilignes et lamelles en quartz		Core	Quartz, type Q2	Whole	48.19	41.65	22.94	40.6		No				2	122c	234c			Yes	Light neo-cortex		Opposite of the knapping surface	60
219	Ravin Blanc X	Layer 2	F1-G1	1	1562409,182	-1360749,405	-1,8745	In situ	Total station		Horizontal	No	No	Nucléus bidirectionnel sur éclat en quartz		Core	Quartz, type Q2	Undetermined	58.11	44.18	15.67	35.4		No	Straight	No							No
220	Ravin Blanc X	Layer 2	F1-G1	1	1562409,499	-1360749,12	-1,8334	In situ	Total station		Inclined	No	No	Fragment mésio-proximal de la lame débordante n°192 en quartz		Blade	Quartz, type Q2	Mesio-proximal	41.39	19.18	9.06	2.9	Parallel; Regular; Rectilinear	No	Straight	No	Triangular	4	86	192	201	232	Yes	Light neo-cortex		Debordant	100	Smooth / Plain	Whole	Smooth	3.27	Abraded	3	1	2	?	110	Ventral face	Right
171a	Ravin Blanc X	Layer 2	F1-G1	1	1562409,48	-1360749,05	-1,8205	In situ	Total station			Yes	No	Fragment d'éclat de moins de 1,5 cm	1,5 cm	Flake	Quartz, type Q2	Undetermined				0.2											No
224	Ravin Blanc X	Layer 2	F1-G1	1	1562409,496	-1360749,103	-1,8301	In situ	Total station		Horizontal	No	No	Grand éclat débordant et réfléchi en quartz		Flake	Quartz, type Q1-2	Whole	25.24	25.88	5.32	4.8		No	Straight	Yes		1	228				Yes	Light neo-cortex		Platform	100	Natural	Whole	Irregular	3.42	No action on it	3	3	1	81	110	Ventral face	Right
225	Ravin Blanc X	Layer 2	F1-G1	1	1562409,589	-1360749,077	-1,8286	In situ	Total station		Horizontal	No	No	Grand éclat bidirectionnel outrepassé en quartz		Flake	Quartz, type Q2	Whole	26.05	23.56	5.12	3.6	No	No	Straight	No							No					Smooth / Plain	Whole	Smooth	3.40	No action on it	3	0	3	94	102	Ventral face	Left
226	Ravin Blanc X	Layer 2	F1-G1	1	1562409,483	-1360749,04	-1,8261	In situ	Total station	North / South	Horizontal	No	No	Fragment d'éclat en quartz		Flake	Quartz, type Q1-2	Undetermined				3.3		No	Straight	No							No
175	Ravin Blanc X	Layer 2	F1-G1	1	1562409,387	-1360749,295	-1,8319	In situ	Total station			Yes	Yes	Indéterminé de moins de 1,5 cm en quartz	1,5 cm	Undetermined	Quartz, type Q2	Undetermined				0.4											No
176	Ravin Blanc X	Layer 2	F1-G1	1	1562409,359	-1360749,317	-1,8428	In situ	Total station			Yes	No	Fragment d'éclat de moins de 1,5 cm	1,5 cm	Flake	Quartz, type Q2	Undetermined				0.1											No
227	Ravin Blanc X	Layer 2	F1-G1	1	1562409,492	-1360748,994	-1,8234	In situ	Total station		Horizontal	No	Yes	Éclat retouché et possible microburin Krukowski en quartz		Flake	Quartz, type Q2	Almost whole	21.92	23.50	5.48	3.0		No	Curved	No							No					Smooth / Plain	Whole	Smooth	3.09	No action on it	3	0	2	95	109	Ventral face	No
179	Ravin Blanc X	Layer 2	F1-G1	1	1562409,396	-1360749,212	-1,8380	In situ	Total station			Yes	No	Fragment d'éclat de moins de 1,5 cm	1,5 cm	Flake	Quartz, type Q2	Mesio-proximal				0.2											No
228	Ravin Blanc X	Layer 2	F1-G1	1	1562409,503	-1360748,981	-1,8229	In situ	Total station		Horizontal	No	Yes	Fragment d'éclat débordant en quartz		Flake	Quartz, type Q1-2	Mesial	13.83	21.03	5.40	1.2		No	Undetermined	No		1	224				Yes	Light neo-cortex		Debordant	100
229	Ravin Blanc X	Layer 2	F1-G1	1	1562409,548	-1360748,981	-1,8416	In situ	Total station		Inclined	No	Yes	Éclat allongé en quartz débordant, outrepassé et portant des négatifs rectilignes		Elongated flake	Quartz, type Q2	Whole	30.60	19.03	5.94	3.5	Parallel	No	Curved	No		2	13	51			Yes	Light neo-cortex		Left edge	25	Smooth / Plain	Whole	Irregular	1.60	Abraded	2	0	1	97	90	Ventral face	Left
230	Ravin Blanc X	Layer 2	F1-G1	1	1562409,494	-1360748,999	-1,8200	In situ	Total station		Horizontal	No	No	Éclat avec négatifs rectilignes en quartz		Flake	Quartz, type Q3	Mesio-proximal	21.92	19.22	4.76	2.0	No	No	Straight	No							No					Dihedral	Whole	Smooth	3.12	Abraded	2	0	2	102	90	No	Left
232	Ravin Blanc X	Layer 2	F1-G1	1	1562409,601	-1360749,163	-1,8547	In situ	Total station			Yes	No	Éclat rectiligne, débordant bidirectionnel en quartz		Flake	Quartz, type Q2	Whole	21.70	19.68	5.89	3.3	Parallel; Regular; Rectilinear	No	Straight	No		4	86	192	201	220	No					Natural	Whole	Irregular	5.63	Uncertain	1	2	2	105	73	Upper face	Right
236	Ravin Blanc X	Layer 2	F1-G1	1	1562409,609	-1360749,036	-1,8634	In situ	Total station	East / West	Horizontal	No	No	Éclat cortical latéral en quartz		Flake	Quartz, type Q2	Whole	34.06	20.36	8.92	5.2		No	Straight	No							Yes	Light neo-cortex		Upper face	25	Smooth / Plain	Whole	Smooth	3.17	Abraded	0	0	0	81	88	No	Left
237	Ravin Blanc X	Layer 2	F1-G1	1	1562408,759	-1360749,262	-1,9233	In situ	Total station	East / West	Horizontal	No	No	Fragment d'éclat cortical retouché en quartz		Flake	Quartz, type Q2	Undetermined				4.2		No	Straight	No							Yes	Light neo-cortex		Upper face	35
238	Ravin Blanc X	Layer 2	F1-G1	1	1562408,69	-1360749,054	-1,9164	In situ	Total station	North / South	Horizontal	No	No	Lame rectiligne outrepassée en quartz		Blade	Quartz, type Q1-2	Whole	24.30	11.15	3.36	1.0	Parallel; Regular; Rectilinear	No	Curved	No	Trapezoidal						No					Linear				Abraded	1	0	1
246	Ravin Blanc X	Layer 2	F1	26				Screening					No	Débris en quartz		Angular waste	Quartz, undifferentiated	Undetermined				1.2											No
247	Ravin Blanc X	Layer 2	G1	82				Screening					No	Débris en quartz		Angular waste	Quartz, undifferentiated	Undetermined				4.4											No
248	Ravin Blanc X	Layer 2	G1	1				Screening					No	Débris en quartz		Angular waste	Quartz, type Q2	Undetermined				0.2											No
250	Ravin Blanc X	Layer 2	G1	1				Screening					Yes	Débris en quartz		Angular waste	Quartz, type Q2	Undetermined				0.2											No
251	Ravin Blanc X	Layer 2	G1	1				Screening					No	Débris en quartz		Angular waste	Quartz, type Q2	Undetermined				0.1											No
261	Ravin Blanc X	Layer 2	G1	1				Screening					No	Débris en quartz		Angular waste	Quartz, type Q2	Undetermined				0.3											No
272	Ravin Blanc X	Layer 2	G1	1				Screening					No	Débris en quartz		Angular waste	Quartz, type Q1-2	Undetermined				0.1											No
278	Ravin Blanc X	Layer 2	G1	1				Screening					No	Fragment d'entame en quartz	2 cm	Flake	Quartz, type Q1-2	Mesio-proximal	15.27	17.70	3.02	1.1		No	Straight	No							Yes	Light neo-cortex		Upper face	100	Smooth / Plain	Whole	Smooth	2.14		2	0	1	85	94	Ventral face	No
280	Ravin Blanc X	Layer 2	G1	1				Screening					No	Débris en quartz		Angular waste	Quartz, type Q2	Undetermined				1.1											No
281	Ravin Blanc X	Layer 2	G1	1				Screening					No	Débris en quartz		Angular waste	Quartz, type Q2	Undetermined				0.6											No
282	Ravin Blanc X	Layer 2	G1	1				Screening					Yes	Débris en quartz		Angular waste	Quartz, type Q1-2	Undetermined				0.3											No
286	Ravin Blanc X	Layer 2	F1-G1	1				Screening					No	Fragment d'éclat en quartz	2 cm	Flake	Quartz, type Q2	Whole	15.48	10.56	2.68	0.7	Parallel	No	Undetermined	No							No					Smooth / Plain	Whole	Smooth	3.98	No action on it	?	?	?	?	?	?	No
289	Ravin Blanc X	Layer 2	F1-G1	1				Screening					No	Débris en quartz		Angular waste	Quartz, type Q2	Undetermined				0.4											No
290	Ravin Blanc X	Layer 2	F1-G1	1				Screening					No	Débris cortical en quartz		Angular waste	Quartz, type Q2	Undetermined				0.6											Yes	Glazed natural surface
291	Ravin Blanc X	Layer 2	F1-G1	120				Screening					No	Débris en quartz		Angular waste	Quartz, undifferentiated	Undetermined				7.9											No
297	Ravin Blanc X	Layer 2	F1-G1	1				Screening					Yes	Débris en quartz		Angular waste	Quartz, type Q2	Undetermined				0.2											No
309	Ravin Blanc X	Layer 2	F1-G1	1				Screening					No	Débris en quartz		Angular waste	Quartz, type Q2	Undetermined				0.1											No
326	Ravin Blanc X	Layer 2	F1-G1	1				Screening					No	Fragment d'éclat en quartz avec une coche inverse	2 cm	Flake	Quartz, type Q2	Proximal	9.31	16.69	2.10	0.3		No	Undetermined	No							No					Linear				Abraded	1	1	0
332	Ravin Blanc X	Layer 2	F1-G1	1				Screening					No	Lamelle en quartz avec une cassure en Siret	2 cm	Bladelet	Quartz, type Q2	Mesial	15.20	4.55	2.99	0.2		No	Curved	No	Triangular						No
336	Ravin Blanc X	Layer 2	F1-G1	1				Screening					Yes	Indéterminé en quartz		Undetermined	Quartz, type Q2	Undetermined				1.9		No	Undetermined	No							No
208a	Ravin Blanc X	Layer 2	F1-G1	1	1562409,348	-1360749,255	-1,8261	In situ	Total station			Yes	No	Fragment d'éclat de moins de 1,5 cm	1,5 cm	Flake	Quartz, type Q2	Undetermined				0.6											No
338	Ravin Blanc X	Layer 2	F1-G1	1				Screening					No	Éclat réfléchi en quartz	2 cm	Flake	Quartz, type Q3	Whole	15.64	15.25	2.80	0.8		No	Straight	Yes							No					Smooth / Plain	Whole	Smooth	3.69	No action on it	0	0	2	74	107	Ventral face	Left
341	Ravin Blanc X	Layer 2	F1-G1	1				Screening					No	Fragment d'éclat en quartz	2 cm	Flake	Quartz, type Q2	Mesio-distal	18.84	13.09	2.90	0.6	Parallel; Regular; Rectilinear	No	Straight	No							No
342	Ravin Blanc X	Layer 2	F1-G1	1				Screening					No	Fragment d'éclat en quartz	2 cm	Flake	Quartz, type Q1-2	Mesial	15.92	9.92	3.70	0.4		No	Straight	No							No
343	Ravin Blanc X	Layer 2	F1-G1	1				Screening					Yes	Débris en quartz		Angular waste	Quartz, type Q1-2	Undetermined				0.5											No
348	Ravin Blanc X	Layer 2	F1-G1	1				Screening					No	Fragment d'éclat en quartz	2 cm	Flake	Quartz, type Q2	Almost whole	15.21	10.43	5.34	0.5		No	Straight	No							No					Faceted / Prepared	Whole	Irregular	5.44	Faceted	0	2	0	74	98	Ventral face	Left
353	Ravin Blanc X	Layer 2	F1-G1	1				Screening					No	Débris en quartz		Angular waste	Quartz, type Q2	Undetermined				0.7											No
354	Ravin Blanc X	Layer 2	F1-G1	1				Screening					No	Fragment d'éclat rectiligne en quartz	2 cm	Flake	Quartz, type Q1-2	Mesial	15.72	14.16	2.79	0.6	Parallel; Regular; Rectilinear	No	Straight	No							No
359	Ravin Blanc X	Layer 2	F1-G1	1				Screening					No	Débris en quartz		Angular waste	Quartz, type Q2	Undetermined				0.6											No
362	Ravin Blanc X	Layer 2	F1-G1	1				Screening					No	Fragment d'éclat allongé en quartz	2 cm	Elongated flake	Quartz, type Q2	Mesio-distal	19.92	11.57	3.85	0.9	Parallel; Regular	No	Straight	No							No
364	Ravin Blanc X	Layer 2	F1-G1	1				Screening					No	Fragment d'éclat en quartz	2 cm	Flake	Quartz, type Q2	Undetermined				0.7		No	Undetermined	Yes							No
365	Ravin Blanc X	Layer 2	F1-G1	1				Screening					No	Éclat débordant en quartz		Flake	Quartz, type Q2	Almost whole	20.53	16.60	3.13	1.4		No	Straight	No							No					Smooth / Plain	Whole	Smooth	2.67	Uncertain	1	2	2	65	114	Ventral face	Left
368	Ravin Blanc X	Layer 2	F1-G1	1				Screening					No	Fragment d'éclat en quartz avec négatifs rectilignes	2 cm	Flake	Quartz, type Q2	Mesial	15.71	11.86	2.53	0.3		No	Straight	No							No
222a	Ravin Blanc X	Layer 2	F1-G1	1	1562409,639	-1360749,183	-1,8283	In situ	Total station			Yes	No	Éclat de moins de 1,5 cm	1,5 cm	Flake	Quartz, type Q2	Whole				0.4											No
373	Ravin Blanc X	Layer 2	F1-G1	1				Screening					No	Éclat en quartz à distal oblique		Flake	Quartz, type Q2	Mesio-distal	21.44	19.64	3.65	1.4		No	Straight	No							No
375	Ravin Blanc X	Layer 2	F1-G1	152				Screening					No	Débris en quartz		Angular waste	Quartz, undifferentiated	Undetermined				14.8											No
377	Ravin Blanc X	Layer 2	F1-G1	1				Screening					No	Débris en quartz		Angular waste	Quartz, type Q2	Undetermined				0.1											No
378	Ravin Blanc X	Layer 2	F1-G1	1				Screening					Yes	Débris en quartz		Angular waste	Quartz, type Q2	Undetermined				0.3											No
380	Ravin Blanc X	Layer 2	F1-G1	1				Screening					No	Débris en quartz		Angular waste	Quartz, type Q2	Undetermined				0.2											No
384	Ravin Blanc X	Layer 2	F1-G1	1				Screening					No	Débris en quartz		Angular waste	Quartz, type Q2	Undetermined				0.3											No
385	Ravin Blanc X	Layer 2	F1-G1	1				Screening					No	Débris en quartz		Angular waste	Quartz, type Q2	Undetermined				0.1											No
386	Ravin Blanc X	Layer 2	F1-G1	1				Screening					No	Débris en quartz		Angular waste	Quartz, type Q2	Undetermined				0.3											No
387	Ravin Blanc X	Layer 2	F1-G1	1				Screening					No	Débris en quartz		Angular waste	Quartz, type Q2	Undetermined				0.2											No
393	Ravin Blanc X	Layer 2	F1-G1	1				Screening					Yes	Fragment d'éclat en quartz	2 cm	Flake	Quartz, type Q1	Undetermined				0.2		No	Straight	No							No
422	Ravin Blanc X	Layer 2	F1-G1	1				Screening					No	Débris en quartz		Angular waste	Quartz, type Q2	Undetermined				< 0.1											No
427	Ravin Blanc X	Layer 2	F1-G1	1				Screening					No	Débris en quartz		Angular waste	Quartz, type Q1-2	Undetermined				< 0.1											No
431	Ravin Blanc X	Layer 2	F1-G1	1				Screening					No	Débris en quartz		Angular waste	Quartz, type Q2	Undetermined				0.1											No
433	Ravin Blanc X	Layer 2	F1-G1	1				Screening					No	Débris en quartz		Angular waste	Quartz, type Q2	Undetermined				< 0.1											No
436	Ravin Blanc X	Layer 2	D2	1			-185	In situ	Altitude taken with builder's level				No	Fragment de nucléus en quartz		Core	Quartz, type Q2	Undetermined	28.04	30.65	15.61	17.0		No									No
437	Ravin Blanc X	Layer 2	D2	1				Screening					No	Indéterminé en quartz		Undetermined	Quartz, type Q2	Undetermined				9.3		No	Straight	No							No
3b	Ravin Blanc X	Layer 2	F1-G1	1	1562409,514	-1360749,059	-1,8179	In situ	Total station			Yes	Yes	Fragment d'éclat de moins de 1,5 cm	1,5 cm	Flake	Quartz, type Q2	Undetermined				< 0.1	No										No					Absent
3c	Ravin Blanc X	Layer 2	F1-G1	1	1562409,514	-1360749,059	-1,8179	In situ	Total station			Yes	No	Fragment d'éclat de moins de 1 cm	1 cm	Flake	Quartz, type Q1	Mesio-distal				< 0.1					Triangular						No					Absent
438	Ravin Blanc X	Layer 2	D2	1				Screening					No	Grand éclat outrepassé et débordant en quartz		Flake	Quartz, type Q2	Whole	31.74	37.86	8.56	12.1		No	Curved	No							No					Dihedral	Whole	Irregular	6.87	Faceted	3	2	1	86	97	Ventral face	Left
439	Ravin Blanc X	Layer 2	D2	1				Screening					No	Débris en quartz		Angular waste	Quartz, type Q2	Undetermined				1.9											No
440	Ravin Blanc X	Layer 2	D2	1				Screening					No	Débris cortical en quartz		Angular waste	Quartz, type Q2	Undetermined				5.9											Yes	Light neo-cortex
10c	Ravin Blanc X	Layer 2	F1-G1	1	1562409,419	-1360749,306	-1,8129	In situ	Total station			Yes	No	Fragment d'éclat de moins de 1 cm	1 cm	Flake	Quartz, type Q2	Mesio-proximal				0.1											No
10d	Ravin Blanc X	Layer 2	F1-G1	1	1562409,419	-1360749,306	-1,8129	In situ	Total station			Yes	No	Fragment d'éclat de moins de 1 cm	1 cm	Flake	Quartz, type Q1	Mesial				< 0.1											No
11b	Ravin Blanc X	Layer 2	F1-G1	1	1562409,419	-1360749,21	-1,8090	In situ	Total station		Vertical	No	Yes	Fragment d'éclat de moins de 1 cm	1 cm	Flake	Quartz, type Q2	Mesio-proximal				< 0.1											No
441	Ravin Blanc X	Layer 2	D2	1				Screening					No	Indéterminé en quartz		Undetermined	Quartz, type Q2	Undetermined				8.8		Undetermined area	Undetermined	No							No
442	Ravin Blanc X	Layer 2	D2	1				Screening					No	Lame corticale débordante en quartz		Blade	Quartz, type Q2	Mesio-distal	37.79	15.27	11.89	5.8		No	Straight	No	Triangular						Yes	Light neo-cortex		Debordant	75
12b	Ravin Blanc X	Layer 2	F1-G1	1	1562409,297	-1360749,007	-1,7966	In situ	Total station		Horizontal	No	No	Fragment d'éclat de moins de 1,5 cm	1,5 cm	Flake	Quartz, type Q2	Undetermined				< 0.1											No
16b	Ravin Blanc X	Layer 2	F1-G1	1	1562408,895	-1360748,943	-1,8174	In situ	Total station		Horizontal	No	No	Fragment d'éclat de moins de 1,5 cm	1,5 cm	Flake	Quartz, type Q1-2	Mesial				0.4											No
445	Ravin Blanc X	Layer 2	D2	1				Screening					No	Éclat allongé rectiligne en quartz		Elongated flake	Quartz, type Q2	Mesial	24.95	16.23	3.55	1.2	Parallel; Regular; Rectilinear	No	Straight	No							No
446	Ravin Blanc X	Layer 2	D2	1				Screening					No	Indéterminé en quartz		Undetermined	Quartz, type Q3	Undetermined				2.0		No	Undetermined	No							No
448	Ravin Blanc X	Layer 2	D2	1				Screening					No	Débris en quartz		Angular waste	Quartz, type Q2	Undetermined				0.5											No
449	Ravin Blanc X	Layer 2	D2	1				Screening					No	Débris cortical en quartz		Angular waste	Quartz, type Q2	Undetermined				1.0											Yes	Light neo-cortex
450	Ravin Blanc X	Layer 2	D2	1				Screening					No	Fragment d'éclat allongé en quartz		Elongated flake	Quartz, type Q2	Mesial	24.43	13.07	8.19	1.9		No	Curved	Yes							Yes	Light neo-cortex		Upper face	20
451	Ravin Blanc X	Layer 2	D2	1				Screening					No	Débris en quartz		Angular waste	Quartz, type Q2	Undetermined				1.1											No
455	Ravin Blanc X	Layer 2	D2	1				Screening					Yes	Débris en quartz		Angular waste	Quartz, type Q2	Undetermined				0.4											No
457	Ravin Blanc X	Layer 2	D3	1			-168	In situ	Altitude taken with builder's level				No	Éclat cortical retouché avec une cassure en Siret		Flake	Quartz, type Q3	Almost whole	26.51	23.55	7.14	5.3		No	Curved	No							Yes	Pronounced neo-cortex (alluvial)	Yellow	Upper face	20	Natural	Siret	Smooth	4.58	No action on it	2	2	0	74	109	Ventral face	Right
458	Ravin Blanc X	Layer 2	D3	1			-179	In situ	Altitude taken with builder's level				No	Lamelle en quartz	2 cm	Bladelet	Quartz, type Q2	Mesio-distal	17.98	8.95	2.88	0.4	Parallel	No	Straight	Yes	Triangular						No
35b	Ravin Blanc X	Layer 2	F1-G1	1	1562409,393	-1360749,219	-1,8151	In situ	Total station			Yes	No	Fragment d'éclat de moins de 1 cm	1 cm	Flake	Quartz, type Q2	Undetermined				< 0.1											No
35c	Ravin Blanc X	Layer 2	F1-G1	1	1562409,393	-1360749,219	-1,8151	In situ	Total station			Yes	No	Fragment d'éclat de moins de 1,5 cm	1,5 cm	Flake	Quartz, type Q2	Mesio-proximal				0.2											No
459	Ravin Blanc X	Layer 2	D3	1				Screening					No	Nucléus en quartz		Core	Quartz, type Q2	Undetermined	23.50	31.34	14.27	10.4		No									No
460	Ravin Blanc X	Layer 2	D3	1				Screening					No	Indéterminé cortical en quartz		Undetermined	Quartz, type Q2	Undetermined				9.6		No	Straight	No							No
35f	Ravin Blanc X	Layer 2	F1-G1	1	1562409,393	-1360749,219	-1,8151	In situ	Total station			Yes	No	Fragment d'éclat de moins de 1 cm	1 cm	Flake	Quartz, type Q2	Proximal				0.2											No
461	Ravin Blanc X	Layer 2	D3	1				Screening					No	Éclat cortical en quartz	2 cm	Flake	Quartz, type Q2	Whole	19.98	18.05	8.08	2.6		Proximal	Straight	No							Yes	Light neo-cortex		Upper face	80	Crushed	Crushed	Irregular	-	No action on it	1	0	1	-	-	No	No
42b	Ravin Blanc X	Layer 2	F1-G1	1	1562409,313	-1360749,176	-1,8212	In situ	Total station			Yes	Yes	Fragment d'éclat de moins de 1 cm	1 cm	Flake	Quartz, type Q2	Distal				< 0.1											No
45b	Ravin Blanc X	Layer 2	F1-G1	1	1562409,252	-1360749,141	-1,8197	In situ	Total station			Yes	Yes	Fragment d'éclat rectiligne retouché en quartz	1 cm	Flake	Quartz, type Q2	Undetermined	4.88	7.89	1.85	< 0.1	Regular; Rectilinear	No	Straight	No							No
462	Ravin Blanc X	Layer 2	D3	1				Screening					No	Lame rectiligne en quartz avec une cassure en Siret		Blade	Quartz, type Q2	Mesio-proximal	24.97	14.92	4.93	2.4	Parallel; Regular	No	Straight	No	Trapezoidal						No					Faceted / Prepared	Siret	Irregular	3.29	Faceted	1	1	2	100	100	No	Right
463	Ravin Blanc X	Layer 2	D3	1				Screening					No	Fragment cortical de galet en quartz		Pebble fragment	Quartz, type Q4	Undetermined				1.8		No	Straight	No							Yes	Pronounced neo-cortex (alluvial)	Red and white	Undetermined edge	100
464	Ravin Blanc X	Layer 2	D3	1				Screening					No	Débris cortical en quartz		Angular waste	Quartz, type Q2	Undetermined				1.0											Yes	Light neo-cortex
465	Ravin Blanc X	Layer 2	D3	1				Screening					No	Débris cortical en quartz		Angular waste	Quartz, type Q2	Undetermined				0.4											Yes	Pronounced neo-cortex (alluvial)	Pale yellow
61c	Ravin Blanc X	Layer 2	F1-G1	1	1562409,477	-1360749,063	-1,8167	In situ	Total station			Yes	No	Fragment d'éclat de moins de 1 cm	1 cm	Flake	Quartz, type Q2	Proximal				0.2											No
61d	Ravin Blanc X	Layer 2	F1-G1	1	1562409,477	-1360749,063	-1,8167	In situ	Total station			Yes	No	Fragment d'éclat de moins de 1 cm	1 cm	Flake	Quartz, type Q2	Undetermined				< 0.1											No
466	Ravin Blanc X	Layer 2	D3	1				Screening					No	Débris en quartz		Angular waste	Quartz, type Q2	Undetermined				1.0											No
61f	Ravin Blanc X	Layer 2	F1-G1	1	1562409,477	-1360749,063	-1,8167	In situ	Total station			Yes	No	Éclat de moins de 1 cm	1 cm	Flake	Quartz, type Q2	Whole				< 0.1											No
468	Ravin Blanc X	Layer 2	D3	1				Screening					Yes	Débris en quartz		Angular waste	Quartz, type Q2	Undetermined				0.3											No
471	Ravin Blanc X	Layer 2	D3	1				Screening					No	Débris en quartz		Angular waste	Quartz, type Q2	Undetermined				0.2											No
64c	Ravin Blanc X	Layer 2	F1-G1	1	1562409,579	-1360748,808	-1,8059	In situ	Total station			Yes	No	Éclat de moins de 1,5 cm	1,5 cm	Flake	Quartz, type Q1	Whole				0.4											No
473	Ravin Blanc X	Layer 2	D3	1				Screening					Yes	Débris en quartz		Angular waste	Quartz, type Q2	Undetermined				0.1											No
474	Ravin Blanc X	Layer 2	D3	1				Screening					Yes	Débris en quartz		Angular waste	Quartz, type Q2	Undetermined				0.3											No
475	Ravin Blanc X	Layer 2	D3	1				Screening					Yes	Débris en quartz		Angular waste	Quartz, type Q2	Undetermined				0.1											No
476	Ravin Blanc X	Layer 2	D3	1				Screening					Yes	Débris en quartz		Angular waste	Quartz, type Q1-2	Undetermined				< 0.1											No
68b	Ravin Blanc X	Layer 2	F1-G1	1	1562409,499	-1360749,041	-1,8200	In situ	Total station			Yes	No	Fragment d'éclat de moins de 1,5 cm	1,5 cm	Flake	Quartz, type Q2	Undetermined				< 0.1											No
479	Ravin Blanc X	Layer 2	D3	1				Screening					No	Débris en quartz		Angular waste	Quartz, type Q2	Undetermined				0.6											No
68d	Ravin Blanc X	Layer 2	F1-G1	1	1562409,499	-1360749,041	-1,8200	In situ	Total station			Yes	No	Fragment d'éclat de moins de 1 cm	1 cm	Flake	Quartz, type Q2	Undetermined				0.1											No
79b	Ravin Blanc X	Layer 2	F1-G1	1	1562409,349	-1360749,463	-1,8271	In situ	Total station		Horizontal	No	Yes	Fragment d'éclat de moins de 1,5 cm	1,5 cm	Flake	Quartz, type Q2	Undetermined				0.2											No
80b	Ravin Blanc X	Layer 2	F1-G1	1	1562409,299	-1360749,416	-1,8240	In situ	Total station			Yes	No	Fragment d'éclat de moins de 1 cm	1 cm	Flake	Quartz, type Q2	Mesial				< 0.1											No
80c	Ravin Blanc X	Layer 2	F1-G1	1	1562409,299	-1360749,416	-1,8240	In situ	Total station			Yes	No	Fragment d'éclat de moins de 1 cm	1 cm	Flake	Quartz, type Q2	Mesial				0.2											No
480	Ravin Blanc X	Layer 2	D3	1				Screening					No	Éclat réfléchi en quartz	2 cm	Flake	Quartz, type Q2	Whole	15.92	16.07	5.80	1.8	Parallel; Regular	No	Straight	No							No					Faceted / Prepared	Whole	Irregular	5.62	No action on it	3	3	2	80	110	Ventral face	No
481	Ravin Blanc X	Layer 2	D4	1			-181	In situ	Altitude taken with builder's level				No	Éclat cortical en quartz à coche		Flake	Quartz, type Q5	Whole	32.56	23.56	10.97	8.7		No	Curved	No							Yes	Pronounced neo-cortex (alluvial)	Yellow	Upper face	25	Natural	Siret	Smooth	7.01	Abraded	2	1	1	93	116	Ventral face	Left
482	Ravin Blanc X	Layer 2	D4	1				Screening					No	Fragment de galet en quartz		Pebble fragment	Quartz, type Q4	Undetermined				12.0		No		No							Yes	Pronounced neo-cortex (alluvial)	Red	One of the faces of the block	25
82b	Ravin Blanc X	Layer 2	F1-G1	1	1562409,246	-1360749,313	-1,8191	In situ	Total station		Vertical	No	No	Fragment d'éclat de moins de 1,5 cm	1,5 cm	Flake	Quartz, type Q2	Mesio-proximal				< 0.1											No
88b	Ravin Blanc X	Layer 2	F1-G1	1	1562409,35	-1360749,074	-1,8122	In situ	Total station			Yes	No	Fragment d'éclat de moins de 1 cm	1 cm	Flake	Quartz, type Q2	Undetermined				< 0.1											No
484	Ravin Blanc X	Layer 2	D4	1				Screening					No	Débris en quartz		Angular waste	Quartz, type Q3	Undetermined	15.40	13.11	6.84	1.2											No					Smooth / Plain
485	Ravin Blanc X	Layer 2	D4	1				Screening					No	Fragment d'éclat cortical en quartz	2 cm	Flake	Quartz, type Q3	Undetermined				0.8		No	Straight	No							Yes	Pronounced neo-cortex (alluvial)	Black and yellow	Upper face	60
488	Ravin Blanc X	Layer 2	D4	1				Screening					No	Débris en quartz		Angular waste	Quartz, type Q2	Undetermined				1.5											No
489	Ravin Blanc X	Layer 2	D4	1				Screening					No	Fragment de galet en quartz présentant des traces de percussion bipolaire sur enclume	2 cm	Pebble fragment	Quartz, type Q3	Undetermined				1.8		No		No							Yes	Pronounced neo-cortex (alluvial)	Yellow	One of the faces of the block	100
98d	Ravin Blanc X	Layer 2	F1-G1	1	1562409,449	-1360749,269	-1,8323	In situ	Total station			Yes	No	Fragment d'éclat de moins de 1 cm	1 cm	Flake	Quartz, type Q1-2	Undetermined				< 0.1											No
490	Ravin Blanc X	Layer 2	D4	1				Screening					No	Débris cortical en quartz		Angular waste	Quartz, type Q2	Undetermined				1.8											Yes	Pronounced neo-cortex (alluvial)	Yellow
492	Ravin Blanc X	Layer 2	D4	1				Screening					No	Débris en quartz		Angular waste	Quartz, type Q2	Undetermined				1.4											No
493	Ravin Blanc X	Layer 2	D4	1				Screening					No	Débris cortical en quartz		Angular waste	Quartz, type Q2	Undetermined				0.4											Yes	Light neo-cortex
119b	Ravin Blanc X	Layer 2	F1-G1	1	1562409,426	-1360749,151	-1,8367	In situ	Total station		Horizontal	No	No	Fragment d'éclat de moins de 1 cm	1 cm	Flake	Quartz, type Q1-2	Mesial				< 0.1											No
494	Ravin Blanc X	Layer 2	D4	1				Screening					No	Débris en quartz		Angular waste	Quartz, type Q3	Undetermined				0.5											No
496	Ravin Blanc X	Layer 2	D4	1				Screening					No	Gravillon naturel		Natural	Quartz, type Q1	Undetermined				0.2											Yes	Pronounced neo-cortex (alluvial)	Red
121b	Ravin Blanc X	Layer 2	F1-G1	1	1562409,385	-1360749,071	-1,8329	In situ	Total station			Yes	No	Fragment d'éclat de moins de 1 cm	1 cm	Flake	Quartz, type Q2	Mesio-proximal				< 0.1											No
121c	Ravin Blanc X	Layer 2	F1-G1	1	1562409,385	-1360749,071	-1,8329	In situ	Total station			Yes	No	Fragment d'éclat de moins de 1 cm	1 cm	Flake	Quartz, type Q2	Distal				0.1											No
498	Ravin Blanc X	Layer 2	D4	1				Screening					No	Débris en quartz		Angular waste	Quartz, type Q2	Undetermined				0.2											No
499	Ravin Blanc X	Layer 2	D4	1				Screening					No	Bloc naturel en chert		Natural	Chert	Undetermined				15.7											Yes	Pronounced neo-cortex (alluvial)
500	Ravin Blanc X	Layer 2	D4	1				Screening					No	Éclat réfléchi en chert	2 cm	Flake	Chert	Mesio-distal	16.56	11.77	2.62	0.7	Parallel; Regular	No	Straight	No							Yes	Light neo-cortex		Upper face	20
501	Ravin Blanc X	Layer 2	D4	1				Screening					No	Indéterminé en grauwacke		Undetermined	Greywacke	Undetermined				3.6		No	Straight	No							No
125b	Ravin Blanc X	Layer 2	F1-G1	1	1562409,334	-1360749,178	-1,8315	In situ	Total station			Yes	No	Éclat de moins de 1 cm	1 cm	Flake	Quartz, type Q2	Whole				< 0.1											No
127b	Ravin Blanc X	Layer 2	F1-G1	1	1562409,262	-1360749,145	-1,8366	In situ	Total station			Yes	No	Fragment d'éclat de moins de 1,5 cm	1,5 cm	Flake	Quartz, type Q2	Mesial				< 0.1											No
127c	Ravin Blanc X	Layer 2	F1-G1	1	1562409,262	-1360749,145	-1,8366	In situ	Total station			Yes	No	Fragment d'éclat cortical de moins de 1,5 cm	1,5 cm	Flake	Quartz, type Q2	Undetermined				0.2		No		No							Yes	Light neo-cortex		Undetermined edge	100	Smooth / Plain			2.28	Abraded	1	2	0	110	90	Upper face	Left
502	Ravin Blanc X	Layer 2	D4	1				Screening					Yes	Débris en grauwacke		Angular waste	Greywacke	Undetermined				5.4											No
503	Ravin Blanc X	Layer 2	D4	1				Screening					No	Indéterminé en grauwacke		Undetermined	Greywacke	Undetermined				2.1		No	Undetermined	No							No
504	Ravin Blanc X	Layer 2	D4	1				Screening					Yes	Naturel en grès rouge		Natural	Sandstone	Undetermined				5.8											No
129b	Ravin Blanc X	Layer 2	F1-G1	1	1562409,309	-1360749,13	-1,8358	In situ	Total station			Yes	No	Fragment d'éclat de moins de 1,5 cm	1,5 cm	Flake	Quartz, type Q2	Mesial				0.3											No
507	Ravin Blanc X	Layer 2	E1	1				Screening					No	Fragment d'éclat en quartz		Flake	Quartz, type Q1-2	Undetermined				2.0		No	Straight	No							No
508	Ravin Blanc X	Layer 2	E1	1				Screening					No	Débris en quartz		Angular waste	Quartz, type Q2	Undetermined				1.1											No
510	Ravin Blanc X	Layer 2	E1	1				Screening					No	Fragment d'éclat en quartz	2 cm	Flake	Quartz, type Q2	Mesial	9.39	11.96	2.11	0.3		No	Straight	No							No
511	Ravin Blanc X	Layer 2	E2	1				Screening					No	Éclat latéral réfléchi en quartz, avec une cassure en Siret	2 cm	Flake	Quartz, type Q2	Mesio-proximal	18.91	14.18	3.30	1.4		No	Straight	Yes							No					Faceted / Prepared	Siret	Irregular	3.28	Faceted	3	1	2	90	90	No	Left
158c	Ravin Blanc X	Layer 2	F1-G1	1	1562409,531	-1360748,848	-1,8311	In situ	Total station			Yes	No	Fragment d'éclat de moins de 1 cm	1 cm	Flake	Quartz, type Q2	Mesial				< 0.1											No
158d	Ravin Blanc X	Layer 2	F1-G1	1	1562409,531	-1360748,848	-1,8311	In situ	Total station			Yes	No	Fragment d'éclat de moins de 1 cm	1 cm	Flake	Quartz, type Q2	Mesial				< 0.1											No
512	Ravin Blanc X	Layer 2	E2	1				Screening					No	Fragment d'éclat en quartz		Flake	Quartz, type Q2	Undetermined				2.4		No	Undetermined	No							No
159c	Ravin Blanc X	Layer 2	F1-G1	1	1562409,595	-1360748,872	-1,8324	In situ	Total station			Yes	No	Fragment d'éclat de moins de 1,5 cm	1,5 cm	Flake	Quartz, type Q2	Mesio-distal				0.3											No
159d	Ravin Blanc X	Layer 2	F1-G1	1	1562409,595	-1360748,872	-1,8324	In situ	Total station			Yes	Yes	Fragment d'éclat de moins de 1,5 cm	1,5 cm	Flake	Quartz, type Q2	Proximal				0.4											No
513	Ravin Blanc X	Layer 2	E2	1				Screening					No	Nucléus à petites lamelles sur fragment proximal d'éclat en quartz		Core	Quartz, type Q2	Proximal	12.61	18.83	5.55	0.6	No	No	Undetermined	No							No					Smooth / Plain	Whole	Smooth	3.03	Abraded	3	2	1	80	120	Ventral face	Left
163b	Ravin Blanc X	Layer 2	F1-G1	1	1562409,526	-1360749,013	-1,8286	In situ	Total station			Yes	No	Éclat rectiligne en quartz	1 cm	Flake	Quartz, type Q2	Whole	7.50	6.56	0.84	< 0.1	Parallel; Regular; Rectilinear	No	Straight	Yes							No					Dihedral	Whole	Irregular	1.51	No action on it	0	1	0	81	88	No	Left
163c	Ravin Blanc X	Layer 2	F1-G1	1	1562409,526	-1360749,013	-1,8286	In situ	Total station			Yes	No	Fragment d'éclat de moins de 1 cm	1 cm	Flake	Quartz, type Q1-2	Undetermined				< 0.1											No
163d	Ravin Blanc X	Layer 2	F1-G1	1	1562409,526	-1360749,013	-1,8286	In situ	Total station			Yes	Yes	Fragment d'éclat de moins de 1,5 cm	1,5 cm	Flake	Quartz, type Q2	Mesial				0.3											No
514	Ravin Blanc X	Layer 2	E3	1			-183	In situ	Altitude taken with builder's level				No	Fragment de nucléus en quartz		Core	Quartz, type Q2	Undetermined	21.29	24.08	16.40	6.0		No									No
516	Ravin Blanc X	Layer 2	E3	1				Screening					No	Pièce à dos sur grand éclat en quartz		Flake	Quartz, type Q2	Whole	28.46	29.77	6.36	6.1		No	Straight	No							No					Smooth / Plain	Whole	Irregular	8.23	No action on it	2	3	1	90	90	No	No
163g	Ravin Blanc X	Layer 2	F1-G1	1	1562409,526	-1360749,013	-1,8286	In situ	Total station			Yes	Yes	Fragment d'éclat de moins de 1 cm	1 cm	Flake	Quartz, type Q2	Undetermined				< 0.1											No
517	Ravin Blanc X	Layer 2	E3	1				Screening					No	Fragment d'éclat en quartz	2 cm	Flake	Quartz, type Q2	Undetermined				0.2		No	Straight	No							No
520	Ravin Blanc X	Layer 2	F1	1				Screening					No	Fragment d'éclat en quartz		Flake	Quartz, type Q2	Mesial	18.84	27.19	8.75	3.8		No	Straight	No							No
521	Ravin Blanc X	Layer 2	F1	1				Screening					No	Fragment de grand éclat débordant en quartz		Flake	Quartz, type Q2	Mesio-proximal	18.80	27.40	6.96	4.1		No	Undetermined	No							No					Dihedral	Whole	Irregular	4.66	Abraded	3	0	1	90	100	Ventral face	Left
165b	Ravin Blanc X	Layer 2	F1-G1	1	1562409,357	-1360749,077	-1,8531	In situ	Total station			Yes	No	Fragment d'éclat de moins de 1,5 cm	1,5 cm	Flake	Quartz, type Q2	Mesio-distal				0.3											No
165c	Ravin Blanc X	Layer 2	F1-G1	1	1562409,357	-1360749,077	-1,8531	In situ	Total station			Yes	No	Fragment d'éclat allongé de moins de 1,5 cm	1,5 cm	Elongated flake	Quartz, type Q2	Mesial				0.1											No
522	Ravin Blanc X	Layer 2	F1	1				Screening					No	Éclat cortical en quartz		Flake	Quartz, type Q2	Whole	23.03	17.38	6.10	1.9		No	Straight	No							Yes	Light neo-cortex		Upper face	60	Natural	Whole	Smooth	6.19	No action on it	2	0	1	130	50	Upper face	Right
165e	Ravin Blanc X	Layer 2	F1-G1	1	1562409,357	-1360749,077	-1,8531	In situ	Total station			Yes	Yes	Fragment d'éclat de moins de 1 cm	1 cm	Flake	Quartz, type Q2	Mesial				< 0.1											No
523	Ravin Blanc X	Layer 2	F1	1				Screening					Yes	Fragment d'éclat en quartz	2 cm	Flake	Quartz, type Q1-2	Undetermined				1.7		No	Straight	No							No
165g	Ravin Blanc X	Layer 2	F1-G1	1	1562409,357	-1360749,077	-1,8531	In situ	Total station			Yes	No	Fragment d'éclat de moins de 1 cm	1 cm	Flake	Quartz, type Q2	Undetermined				0.1											No
165h	Ravin Blanc X	Layer 2	F1-G1	1	1562409,357	-1360749,077	-1,8531	In situ	Total station			Yes	No	Fragment d'éclat de moins de 1 cm	1 cm	Flake	Quartz, type Q1	Mesial				< 0.1											No
165i	Ravin Blanc X	Layer 2	F1-G1	1	1562409,357	-1360749,077	-1,8531	In situ	Total station			Yes	Yes	Fragment d'éclat de moins de 1 cm	1 cm	Flake	Quartz, type Q2	Undetermined				0.1											No
165j	Ravin Blanc X	Layer 2	F1-G1	1	1562409,357	-1360749,077	-1,8531	In situ	Total station			Yes	Yes	Fragment d'éclat de moins de 1 cm	1 cm	Flake	Quartz, type Q2	Mesial				0.1											No
165k	Ravin Blanc X	Layer 2	F1-G1	1	1562409,357	-1360749,077	-1,8531	In situ	Total station			Yes	Yes	Fragment d'éclat de moins de 1 cm	1 cm	Flake	Quartz, type Q2	Undetermined				< 0.1											No
165l	Ravin Blanc X	Layer 2	F1-G1	1	1562409,357	-1360749,077	-1,8531	In situ	Total station			Yes	Yes	Fragment d'éclat de moins de 1 cm	1 cm	Flake	Quartz, type Q2	Undetermined				< 0.1											No
524	Ravin Blanc X	Layer 2	F1	1				Screening					No	Éclat latéral en quartz		Flake	Quartz, type Q2	Whole	20.46	15.48	3.94	1.3		No	Straight	No							No					Dihedral	Whole	Irregular	2.71	No action on it	0	0	1	124	72	Ventral face	No
165n	Ravin Blanc X	Layer 2	F1-G1	1	1562409,357	-1360749,077	-1,8531	In situ	Total station			Yes	Yes	Fragment d'éclat de moins de 1 cm	1 cm	Flake	Quartz, type Q2	Undetermined				< 0.1											No
165o	Ravin Blanc X	Layer 2	F1-G1	1	1562409,357	-1360749,077	-1,8531	In situ	Total station			Yes	No	Fragment d'éclat de moins de 1 cm	1 cm	Flake	Quartz, type Q2	Mesio-distal				< 0.1											No
525	Ravin Blanc X	Layer 2	F1	1				Screening					No	Éclat débordant rectiligne en quartz	2 cm	Flake	Quartz, type Q2	Mesio-proximal	19.46	15.48	5.61	2.2	Parallel; Regular; Rectilinear	No	Straight	No							No					Smooth / Plain	Whole	Smooth	1.15	No action on it	1	2	0	82	109	Ventral face	Left
532	Ravin Blanc X	Layer 2	F1	1				Screening					No	Débris cortical en quartz		Angular waste	Quartz, type Q2	Undetermined				0.5											Yes	Light neo-cortex
533	Ravin Blanc X	Layer 2	F1	1				Screening					Yes	Débris en quartz		Angular waste	Quartz, type Q2	Undetermined				0.2											No
534	Ravin Blanc X	Layer 2	F1	1				Screening					No	Débris en quartz		Angular waste	Quartz, type Q2	Undetermined				0.3											No
167c	Ravin Blanc X	Layer 2	F1-G1	1	1562409,394	-1360749,26	-1,8373	In situ	Total station			Yes	No	Fragment d'éclat de moins de 1,5 cm	1,5 cm	Flake	Quartz, type Q2	Undetermined				0.3											No
167d	Ravin Blanc X	Layer 2	F1-G1	1	1562409,394	-1360749,26	-1,8373	In situ	Total station			Yes	No	Fragment d'éclat de moins de 1,5 cm	1,5 cm	Flake	Quartz, type Q2	Proximal				0.3											No
167e	Ravin Blanc X	Layer 2	F1-G1	1	1562409,394	-1360749,26	-1,8373	In situ	Total station			Yes	No	Éclat de moins de 1 cm	1 cm	Flake	Quartz, type Q2	Almost whole				< 0.1											No
167f	Ravin Blanc X	Layer 2	F1-G1	1	1562409,394	-1360749,26	-1,8373	In situ	Total station			Yes	No	Fragment d'éclat de moins de 1 cm	1 cm	Flake	Quartz, type Q2	Mesio-distal				0.1		No									No
536	Ravin Blanc X	Layer 2	F1	1				Screening					Yes	Débris en quartz		Angular waste	Quartz, type Q2	Undetermined				0.1											No
539	Ravin Blanc X	Layer 2	F2	1				Screening					Yes	Indéterminé en quartz		Undetermined	Quartz, type Q2	Undetermined				14.4		No		No							No
540	Ravin Blanc X	Layer 2	F2	1				Screening					No	Fragment d'éclat en quartz avec une cassure en Siret		Flake	Quartz, type Q2	Mesio-proximal	25.54	20.80	7.26	3.5	Parallel	No	Straight	Yes							No					Undetermined	Siret	Irregular	4.31	Uncertain	1	1	0	80	109	Ventral face	Right
170d	Ravin Blanc X	Layer 2	F1-G1	1	1562409,344	-1360749,27	-1,8262	In situ	Total station			Yes	No	Fragment d'éclat de moins de 1,5 cm	1,5 cm	Flake	Quartz, type Q2	Mesio-distal				0.3											No
542	Ravin Blanc X	Layer 2	F3	1				Screening					No	Débris en quartz		Angular waste	Quartz, type Q2	Undetermined				0.2											No
170f	Ravin Blanc X	Layer 2	F1-G1	1	1562409,344	-1360749,27	-1,8262	In situ	Total station			Yes	No	Éclat de moins de 1,5 cm	1,5 cm	Flake	Quartz, type Q2	Whole				0.3											No
170g	Ravin Blanc X	Layer 2	F1-G1	1	1562409,344	-1360749,27	-1,8262	In situ	Total station			Yes	No	Fragment d'éclat de moins de 1,5 cm	1,5 cm	Flake	Quartz, type Q2	Mesio-distal				0.1											No
543	Ravin Blanc X	Layer 2	F4	1			-177	In situ	Altitude taken with builder's level				No	Nucléus volumétrique et pyramidal en quartz		Core	Quartz, type Q3	Whole	29.22	41.98	25.27	33.7		No				1	19				Yes	Light neo-cortex		Opposite of the knapping surface	20
170i	Ravin Blanc X	Layer 2	F1-G1	1	1562409,344	-1360749,27	-1,8262	In situ	Total station			Yes	No	Déchet parasite de corniche, avec contre-bulbe	1,5 cm	Characteristic waste	Quartz, type Q2	Proximal	6.24	11.65	4.01	0.1	No	No	Undetermined	No							No					Faceted / Prepared	Broken	Smooth	3.95	Faceted	0	0	0	76	88	Ventral face	No
544	Ravin Blanc X	Layer 2	F4	1				Screening					No	Lame légèrement outrepassée en quartz		Blade	Quartz, type Q2	Whole	36.44	18.58	3.68	2.6	Parallel; Regular; Rectilinear	No	Straight	No	Triangular						No					Faceted / Prepared	Whole	Irregular	2.38	Faceted	1	2	1	90	90	No	Right
546	Ravin Blanc X	Layer 2	F4	1				Screening					Yes	Indéterminé de moins de 2 cm en chert	2 cm	Undetermined	Chert	Undetermined				0.8		No	Undetermined	No							No
171b	Ravin Blanc X	Layer 2	F1-G1	1	1562409,48	-1360749,05	-1,8205	In situ	Total station			Yes	No	Fragment d'éclat de moins de 1 cm	1 cm	Flake	Quartz, type Q2	Undetermined				< 0.1											No
550	Ravin Blanc X	Layer 2	G1	1				Screening					No	Lamelle en quartz possiblement retouchée		Bladelet	Quartz, type Q2	Mesial	19.37	9.13	1.92	0.3	Parallel; Regular; Rectilinear	No	Straight	No	Trapezoidal						No
171d	Ravin Blanc X	Layer 2	F1-G1	1	1562409,48	-1360749,05	-1,8205	In situ	Total station			Yes	No	Fragment d'éclat de moins de 0,5 cm	0,5 cm	Flake	Quartz, type Q1-2	Undetermined				< 0.1		No									No
551	Ravin Blanc X	Layer 2	G1	1			-180	In situ	Altitude taken with builder's level				Yes	Débris en chert		Angular waste	Chert	Undetermined				1.3											No
552	Ravin Blanc X	Layer 2	G2	1	1562409,3067	-1360750,9374	-1,8257	In situ	Total station	East / West	Inclined	No	Yes	Fragment d'éclat débordant en quartz	2 cm	Flake	Quartz, type Q2	Mesio-distal	17.43	11.96	3.69	0.8		No	Straight	No							No
553	Ravin Blanc X	Layer 2	H1	1	1562408,6992	-1360751,3866	-1,8348	In situ	Total station			Yes	No	Lame en quartz		Blade	Quartz, type Q2	Almost whole	28.61	16.92	3.87	1.9	Parallel	No	Straight	Yes	Trapezoidal						No					Undetermined	Whole	Irregular	2.58	No action on it	2	2	0	90	94	No	No
554	Ravin Blanc X	Layer 2	H1	1	1562408,7344	-1360751,5498	-1,8422	In situ	Total station	East / West	Horizontal	No	No	Grand déchet parasite de corniche, avec contre-bulbe	2 cm	Characteristic waste	Quartz, type Q2	Proximal	19.49	10.29	3.64	0.5		No	Undetermined	No							No					Smooth / Plain	Broken	Smooth	2.13	No action on it	1	2	1	115	66	Upper face	Right
183c	Ravin Blanc X	Layer 2	F1-G1	1	1562409,407	-1360749,143	-1,8514	In situ	Total station			Yes	Yes	Fragment d'éclat de moins de 1,5 cm	1,5 cm	Flake	Quartz, type Q2	Undetermined				0.4											No
555	Ravin Blanc X	Layer 2	H1	1	1562408,7968	-1360751,6025	-1,8518	In situ	Total station	East / West	Horizontal	No	Yes	Lame à dos rectiligne en quartz		Blade	Quartz, type Q2	Mesio-distal	26.07	12.51	12.03	0.7	Parallel; Regular; Rectilinear	No	Straight	No	Trapezoidal						No
556	Ravin Blanc X	Layer 2	H0	1	1562408,7697	-1360752,7115	-1,8813	In situ	Total station			Yes	Yes	Débris cortical en quartz		Angular waste	Quartz, type Q2	Undetermined				1.4											Yes	Pronounced neo-cortex (alluvial)	Yellow
558	Ravin Blanc X	Layer 2	H0	1	1562407,8881	-1360751,9625	-1,8391	In situ	Total station			Yes	Yes	Débris en quartz		Angular waste	Quartz, type Q2	Undetermined				0.7											No
185e	Ravin Blanc X	Layer 2	F1-G1	1	1562409,515	-1360749,15	-1,8667	In situ	Total station			Yes	No	Fragment d'éclat de moins de 1 cm	1 cm	Flake	Quartz, type Q2	Undetermined				0.3											No
559	Ravin Blanc X	Layer 2	H1	1	1562408,8712	-1360751,5293	-1,872	In situ	Total station	East / West	Horizontal	No	No	Éclat latéral en quartz, avec une cassure en Siret		Flake	Quartz, type Q2	Whole	30.46	17.48	5.48	2.7		No	Curved	Yes							No					Smooth / Plain	Siret	Smooth	4.59	No action on it	2	0	2	84	89	Ventral face	Right
560	Ravin Blanc X	Layer 2	G0	1	1562409,1853	-1360752,0956	-1,8685	In situ	Total station	South-North	Inclined	No	No	Petit éclat allongé (presque une lamelle) rectiligne en quartz	2 cm	Elongated flake	Quartz, type Q1-2	Whole	18.37	9.26	2.02	0.6	Parallel; Regular; Rectilinear	No	Straight	No							No					Faceted / Prepared	Whole	Irregular	4.00	Faceted	1	2	1	66	90	No	No
185h	Ravin Blanc X	Layer 2	F1-G1	1	1562409,515	-1360749,15	-1,8667	In situ	Total station			Yes	No	Fragment d'éclat de moins de 1,5 cm	1,5 cm	Flake	Quartz, type Q2	Undetermined				0.2											No
562	Ravin Blanc X	Layer 2	G0	1	1562409,2884	-1360752,2547	-1,8691	In situ	Total station	South-East / North-West	Horizontal	No	No	Fragment de lame en quartz		Blade	Quartz, type Q2	Mesial	23.23	11.85	2.69	0.7	Parallel; Regular; Rectilinear	No	Straight	No	Trapezoidal						No
563	Ravin Blanc X	Layer 2	G0	1	1562409,2203	-1360752,2859	-1,8834	In situ	Total station	East / West	Horizontal	No	No	Éclat rectiligne réfléchi en quartz	2 cm	Flake	Quartz, type Q2	Mesio-distal	19.53	16.41	3.14	1.3	Parallel; Regular; Rectilinear	No	Straight	No							No
187b	Ravin Blanc X	Layer 2	F1-G1	1	1562409,5	-1360748,961	-1,8207	In situ	Total station			Yes	No	Fragment d'éclat de moins de 1 cm	1 cm	Flake	Quartz, type Q2	Mesial				0.1											No
567	Ravin Blanc X	Layer 2	G0	1	1562409,3191	-1360752,3068	-1,889	In situ	Total station	East / West	Horizontal	No	No	Éclat allongé avec une cassure en Siret	2 cm	Elongated flake	Quartz, type Q2	Whole	17.66	7.50	3.93	0.4		No	Straight	No							No					Faceted / Prepared	Siret	Irregular	4.48	Faceted	1	1	1	81	81	No	Left
568	Ravin Blanc X	Layer 2	G0	1	1562409,3148	-1360752,264	-1,8781	In situ	Total station	None	Horizontal	No	Yes	Fragment d'éclat réfléchi en quartz	2 cm	Flake	Quartz, type Q2	Mesio-distal	18.87	13.52	3.93	0.7	Parallel	No	Straight	No							No
572	Ravin Blanc X	Layer 2	G0	1	1562409,8074	-1360752,0521	-1,8543	In situ	Total station	None	Horizontal	No	No	Débris en quartz		Angular waste	Quartz, type Q2	Undetermined				0.5											No
188d	Ravin Blanc X	Layer 2	F1-G1	1	1562409,4	-1360748,893	-1,8426	In situ	Total station			Yes	No	Fragment d'éclat allongé de moins de 1,5 cm	1,5 cm	Elongated flake	Quartz, type Q2	Mesial				0.5											No
188e	Ravin Blanc X	Layer 2	F1-G1	1	1562409,4	-1360748,893	-1,8426	In situ	Total station			Yes	No	Fragment d'éclat allongé de moins de 1,5 cm	1,5 cm	Elongated flake	Quartz, type Q2	Mesial				0.3											No
188f	Ravin Blanc X	Layer 2	F1-G1	1	1562409,4	-1360748,893	-1,8426	In situ	Total station			Yes	No	Fragment d'éclat de moins de 1,5 cm	1,5 cm	Flake	Quartz, type Q2	Mesio-proximal				0.6											No
188g	Ravin Blanc X	Layer 2	F1-G1	1	1562409,4	-1360748,893	-1,8426	In situ	Total station			Yes	No	Fragment d'éclat de moins de 1,5 cm	1,5 cm	Flake	Quartz, type Q2	Mesial				0.3											No
574	Ravin Blanc X	Layer 2	G0	1	1562409,8599	-1360752,0844	-1,83	In situ	Total station	East / West	Horizontal	No	No	Lame rectiligne, débordante et outrepassée en quartz		Blade	Quartz, type Q2	Mesial	21.30	10.04	4.43	1.1	Parallel; Regular; Rectilinear	No	Curved	Yes	Triangular						Yes	Light neo-cortex		Distal	100
575	Ravin Blanc X	Layer 2	G0	1	1562409,8428	-1360752,1206	-1,8349	In situ	Total station			Yes	Yes	Débris en quartz		Angular waste	Quartz, type Q2	Undetermined				0.1											No
188j	Ravin Blanc X	Layer 2	F1-G1	1	1562409,4	-1360748,893	-1,8426	In situ	Total station			Yes	No	Éclat de moins de 1 cm	1 cm	Flake	Quartz, type Q1	Almost whole				0.1											No
188k	Ravin Blanc X	Layer 2	F1-G1	1	1562409,4	-1360748,893	-1,8426	In situ	Total station			Yes	No	Fragment d'éclat de moins de 1,5 cm	1,5 cm	Flake	Quartz, type Q2	Undetermined				0.1											No
576	Ravin Blanc X	Layer 2	G0	1	1562409,8875	-1360752,0317	-1,8552	In situ	Total station	East / West	Vertical	No	No	Fragment d'éclat en quartz avec enlèvements bidirectionnels		Flake	Quartz, type Q2	Almost whole	22.23	25.52	7.68	3.3		No	Straight	No							No					Dihedral	Whole	Irregular	8.79	No action on it	1	2	1	87	104	Ventral face	Left
577	Ravin Blanc X	Layer 2	G0	1	1562409,8425	-1360752,133	-1,8529	In situ	Total station	East / West	Vertical	No	No	Fragment de lamelle outrepassée en quartz	2 cm	Bladelet	Quartz, type Q1-2	Mesio-distal	18.57	8.53	1.88	0.3	Parallel	No	Curved	Yes	Triangular						No
578	Ravin Blanc X	Layer 2	G0	1	1562409,8967	-1360752,0269	-1,8516	In situ	Total station	None	Horizontal	No	Yes	Débris en quartz		Angular waste	Quartz, type Q2	Undetermined				0.2											No
188o	Ravin Blanc X	Layer 2	F1-G1	1	1562409,4	-1360748,893	-1,8426	In situ	Total station			Yes	No	Fragment d'éclat de moins de 1,5 cm	1,5 cm	Flake	Quartz, type Q2	Mesio-proximal				0.3											No
581	Ravin Blanc X	Layer 2	G0	1	1562409,7914	-1360752,4362	-1,8527	In situ	Total station	North / South	Inclined	No	Yes	Éclat en quartz		Flake	Quartz, type Q2	Undetermined				8.2		No	Straight	No							No
582	Ravin Blanc X	Layer 2	G0	1	1562409,8281	-1360752,4737	-1,8488	In situ	Total station			Yes	Yes	Débris en quartz		Angular waste	Quartz, type Q2	Undetermined				0.5											No
583	Ravin Blanc X	Layer 2	F0	1	1562410,1	-1360751,8844	-1,8543	In situ	Total station	None	Vertical	No	Yes	Débris en quartz		Angular waste	Quartz, type Q2	Undetermined				0.4											No
584	Ravin Blanc X	Layer 2	G0	1	1562409,1806	-1360752,0824	-1,8939	In situ	Total station	East / West	Horizontal	No	No	Éclat rectiligne en quartz		Flake	Quartz, type Q2	Whole	24.87	17.68	2.60	1.4	Parallel; Regular; Rectilinear	No	Straight	No							No					Faceted / Prepared	Whole	Irregular	3.32	Faceted	1	1	2	72	105	Ventral face	Left
585	Ravin Blanc X	Layer 2	G0	1	1562409,2469	-1360752,1529	-1,909	In situ	Total station	East / West	Horizontal	No	No	Fragment d'éclat allongé rectiligne en quartz	2 cm	Elongated flake	Quartz, type Q2	Mesio-proximal	18.75	10.65	1.79	0.6	Parallel; Regular; Rectilinear	No	Straight	No							No					Undetermined	Whole	Irregular	2.30	Uncertain	0	0	1	75	108	Ventral face	No
586	Ravin Blanc X	Layer 2	G0	1	1562409,2375	-1360752,1188	-1,9022	In situ	Total station	East / West	Vertical	No	Yes	Éclat allongé en quartz		Elongated flake	Quartz, type Q2	Almost whole	22.11	13.63	2.76	1.1	Regular	No	Straight	Yes							No					Undetermined	Whole	Irregular	2.75	Uncertain	1	0	1	88	96	Ventral face	No
587	Ravin Blanc X	Layer 2	G0	1	1562409,3189	-1360752,2399	-1,8886	In situ	Total station	East / West	Horizontal	No	No	Fragment d'éclat outrepassé en quartz	2 cm	Flake	Quartz, type Q2	Mesial	19.38	13.36	4.10	0.9		No	Curved	No							No
589	Ravin Blanc X	Layer 2	G0	1	1562409,1817	-1360752,1207	-1,904	In situ	Total station			Yes	Yes	Débris en quartz		Angular waste	Quartz, type Q2	Undetermined				0.1											No
592	Ravin Blanc X	Layer 2	F0	1	1562410,0563	-1360752,0977	-1,8944	In situ	Total station	None	Horizontal	No	No	Débris en quartz		Angular waste	Quartz, type Q2	Undetermined				4.3											No
200d	Ravin Blanc X	Layer 2	F1-G1	1	1562409,21	-1360749,138	-1,8278	In situ	Total station		Inclined	No	Yes	Fragment d'éclat de moins de 1 cm	1 cm	Flake	Quartz, type Q1-2	Undetermined				0.2											No
200e	Ravin Blanc X	Layer 2	F1-G1	1	1562409,21	-1360749,138	-1,8278	In situ	Total station		Inclined	No	No	Fragment d'éclat rectiligne en quartz	1,5 cm	Flake	Quartz, type Q2	Mesial	9.90	14.16	1.96	0.3	Parallel; Regular; Rectilinear	No	Undetermined	No							No
596	Ravin Blanc X	Layer 2	G0	1	1562408,9616	-1360751,9515	-1,9172	In situ	Total station			Yes	Yes	Fragment d'éclat rectiligne en quartz		Flake	Quartz, type Q2	Mesio-proximal	23.64	17.21	2.52	1.4	Parallel; Regular; Rectilinear	No	Straight	No							No					Faceted / Prepared	Whole	Irregular	3.52	Faceted	1	1	1	82	93	No	No
205c	Ravin Blanc X	Layer 2	F1-G1	1	1562409,623	-1360749,128	-1,8351	In situ	Total station			Yes	Yes	Fragment d'éclat de moins de 1,5 cm	1,5 cm	Flake	Quartz, type Q1-2	Undetermined				0.2											No
599	Ravin Blanc X	Layer 2	F1	1	1562410,3194	-1360751,8469	-1,8816	In situ	Total station	None	Horizontal	No	No	Fragment d'éclat en quartz	2 cm	Flake	Quartz, type Q1	Undetermined				1.3		No	Undetermined	No							No
208b	Ravin Blanc X	Layer 2	F1-G1	1	1562409,348	-1360749,255	-1,8261	In situ	Total station			Yes	No	Fragment d'éclat de moins de 1,5 cm	1,5 cm	Flake	Quartz, type Q2	Mesio-proximal				0.5											No
208c	Ravin Blanc X	Layer 2	F1-G1	1	1562409,348	-1360749,255	-1,8261	In situ	Total station			Yes	No	Éclat de moins de 1,5 cm	1,5 cm	Flake	Quartz, type Q2	Whole				0.4											No
600	Ravin Blanc X	Layer 2	F1	1	1562410,3181	-1360751,7753	-1,8676	In situ	Total station			Yes	Yes	Débris en quartz		Angular waste	Quartz, type Q1-2	Undetermined				0.5											No
603	Ravin Blanc X	Layer 2	F1	1	1562410,2909	-1360751,8199	-1,921	In situ	Total station	North / South	Horizontal	No	Yes	Nucléus bidirectionnel en quartz		Core	Quartz, type Q2	Whole	35.78	50.29	19.47	31.9		No				1	85				Yes	Light neo-cortex		Opposite of the knapping surface	75
604	Ravin Blanc X	Layer 2	F1	1	1562410,2598	-1360751,8687	-1,9194	In situ	Total station	East / West	Vertical	No	No	Nucléus en quartz entretenu par l'enlèvement d'éclats sécants au plan d'intersection		Core	Quartz, type Q1-2	Whole	41.89	48.46	19.63	33.7		No									Yes	Light neo-cortex		Opposite of the knapping surface	80
606	Ravin Blanc X	Layer 2	F0	1	1562410,3895	-1360752,1147	-1,939	In situ	Total station	None	Horizontal	No	No	Éclat en quartz	2 cm	Flake	Quartz, type Q2	Almost whole	15.94	15.73	4.78	1.3		No	Straight	No							No					Undetermined	Whole	Irregular	3.53	Uncertain	1	2	1	73	123	Ventral face	No
210b	Ravin Blanc X	Layer 2	F1-G1	1	1562409,628	-1360749,096	-1,8252	In situ	Total station			Yes	No	Fragment d'éclat de moins de 1,5 cm	1,5 cm	Flake	Quartz, type Q2	Mesial				0.6											No
210c	Ravin Blanc X	Layer 2	F1-G1	1	1562409,628	-1360749,096	-1,8252	In situ	Total station			Yes	No	Fragment d'éclat de moins de 1,5 cm	1,5 cm	Flake	Quartz, type Q1	Undetermined				0.4											No
210d	Ravin Blanc X	Layer 2	F1-G1	1	1562409,628	-1360749,096	-1,8252	In situ	Total station			Yes	No	Fragment d'éclat de moins de 1,5 cm	1,5 cm	Flake	Quartz, type Q2	Undetermined				0.2											No
210e	Ravin Blanc X	Layer 2	F1-G1	1	1562409,628	-1360749,096	-1,8252	In situ	Total station			Yes	Yes	Éclat de moins de 1,5 cm	1,5 cm	Flake	Quartz, type Q2	Whole				0.4											No
210f	Ravin Blanc X	Layer 2	F1-G1	1	1562409,628	-1360749,096	-1,8252	In situ	Total station			Yes	No	Fragment d'éclat de moins de 1,5 cm	1,5 cm	Flake	Quartz, type Q1-2	Undetermined				0.2											No
607	Ravin Blanc X	Layer 2	F0	1	1562410,6556	-1360752,3771	-1,9487	In situ	Total station	North / South	Horizontal	No	No	Fragment d'éclat en quartz	2 cm	Flake	Quartz, type Q2	Undetermined				1.4		No	Undetermined	No							No
608	Ravin Blanc X	Layer 2	F0	1	1562410,5899	-1360752,7328	-1,9492	In situ	Total station			Yes	Yes	Débris en quartz		Angular waste	Quartz, type Q2	Undetermined				3.5											No
609	Ravin Blanc X	Layer 2	F0	1	1562410,6927	-1360752,7723	-1,9089	In situ	Total station	None	Horizontal	No	No	Éclat en quartz		Flake	Quartz, type Q2	Mesio-distal	24.34	21.11	6.58	2.8		No	Straight	No							No
210j	Ravin Blanc X	Layer 2	F1-G1	1	1562409,628	-1360749,096	-1,8252	In situ	Total station			Yes	No	Fragment d'éclat de moins de 1 cm	1 cm	Flake	Quartz, type Q2	Undetermined				0.1											No
610	Ravin Blanc X	Layer 2	E0	1	1562411,2319	-1360752,4496	-1,8511	In situ	Total station	None	Horizontal	No	No	Indéterminé en quartz		Undetermined	Quartz, type Q2	Undetermined				15.0		Undetermined area		No							No
211b	Ravin Blanc X	Layer 2	F1-G1	1	1562409,64	-1360749,061	-1,8226	In situ	Total station			Yes	No	Fragment d'éclat de moins de 1,5 cm	1,5 cm	Flake	Quartz, type Q2	Undetermined				0.5											No
611	Ravin Blanc X	Layer 2	F0	1	1562410,7631	-1360752,2452	-1,9398	In situ	Total station	None	Horizontal	No	Yes	Débris en quartz		Angular waste	Quartz, type Q2	Undetermined				0.4											No
211d	Ravin Blanc X	Layer 2	F1-G1	1	1562409,64	-1360749,061	-1,8226	In situ	Total station			Yes	No	Fragment d'éclat de moins de 1,5 cm	1,5 cm	Flake	Quartz, type Q2	Mesio-distal				0.4											No
211e	Ravin Blanc X	Layer 2	F1-G1	1	1562409,64	-1360749,061	-1,8226	In situ	Total station			Yes	No	Éclat de moins de 1 cm	1 cm	Flake	Quartz, type Q1-2	Whole				0.2											No
211f	Ravin Blanc X	Layer 2	F1-G1	1	1562409,64	-1360749,061	-1,8226	In situ	Total station			Yes	No	Fragment d'éclat de moins de 1,5 cm	1,5 cm	Flake	Quartz, type Q2	Mesio-proximal				0.2											No
612	Ravin Blanc X	Layer 2	F0	1	1562410,7365	-1360752,2899	-1,9594	In situ	Total station			Yes	Yes	Débris en quartz		Angular waste	Quartz, type Q2	Undetermined				7.2											No
613	Ravin Blanc X	Layer 2	E0	1	1562411,2596	-1360751,9929	-1,9204	In situ	Total station	North / South	Horizontal	No	Yes	Éclat en quartz		Flake	Quartz, type Q2	Undetermined				3.1		No	Undetermined	No							No
615	Ravin Blanc X	Layer 2	E0	6				Screening					No	Débris en quartz		Angular waste	Quartz, undifferentiated	Undetermined				0.7											No
619	Ravin Blanc X	Layer 2	E0	1				Screening					No	Éclat en quartz		Flake	Quartz, type Q1-2	Whole	14.27	21.43	3.38	1.1		No	Curved	No							No					Linear				Abraded	0	0	0
621	Ravin Blanc X	Layer 2	E1	2				Screening					No	Débris en quartz		Angular waste	Quartz, undifferentiated	Undetermined				0.1											No
622	Ravin Blanc X	Layer 2	F0	1				Screening					No	Lame rectiligne en quartz		Blade	Quartz, type Q1-2	Almost whole	21.98	10.28	4.26	1.1	Parallel; Regular; Rectilinear	No	Curved	Yes	Triangular						No					Smooth / Plain	Whole	Smooth	4.22	Abraded	0	1	1	85	93	No	Right
212f	Ravin Blanc X	Layer 2	F1-G1	1	1562409,727	-1360749,013	-1,8356	In situ	Total station			Yes	No	Fragment d'éclat allongé de moins de 1,5 cm	1,5 cm	Elongated flake	Quartz, type Q1	Mesial				0.2											No
623	Ravin Blanc X	Layer 2	F0	14				Screening					No	Débris en quartz		Angular waste	Quartz, undifferentiated	Undetermined				0.8											No
212h	Ravin Blanc X	Layer 2	F1-G1	1	1562409,727	-1360749,013	-1,8356	In situ	Total station			Yes	No	Fragment d'éclat de moins de 1,5 cm	1,5 cm	Flake	Quartz, type Q2	Undetermined				0.3											No
212i	Ravin Blanc X	Layer 2	F1-G1	1	1562409,727	-1360749,013	-1,8356	In situ	Total station			Yes	No	Fragment d'éclat de moins de 1,5 cm	1,5 cm	Flake	Quartz, type Q1	Undetermined				0.1											No
212j	Ravin Blanc X	Layer 2	F1-G1	1	1562409,727	-1360749,013	-1,8356	In situ	Total station			Yes	No	Fragment d'éclat de moins de 1,5 cm	1,5 cm	Flake	Quartz, type Q2	Mesial				0.2											No
630	Ravin Blanc X	Layer 2	F1	1				Screening					No	Fragment d'éclat en quartz		Flake	Quartz, type Q1-2	Undetermined				1.4		No	Undetermined	Yes							No
631	Ravin Blanc X	Layer 2	F1	1				Screening					No	Éclat allongé réfléchi en quartz	2 cm	Elongated flake	Quartz, type Q2	Whole	19.12	12.09	3.13	0.7	Parallel; Regular	No	Straight	Yes							No					Dihedral	Whole	Irregular	3.69	No action on it	1	1	2	81	103	Ventral face	Left
632	Ravin Blanc X	Layer 2	F1	1				Screening					No	Éclat en quartz avec une cassure en Siret	2 cm	Flake	Quartz, type Q2	Whole	18.62	10.28	4.56	1.0		No	Straight	Yes							No					Punctiform	Siret	Smooth	1.38	Uncertain	1	2	2	83	109	Ventral face	No
633	Ravin Blanc X	Layer 2	F1	1				Screening					No	Fragment d'éclat allongé en quartz	2 cm	Elongated flake	Quartz, type Q2	Mesio-distal	16.11	8.58	3.19	0.4	Parallel; Regular	No	Undetermined	Yes							No
638	Ravin Blanc X	Layer 2	G0	1				Screening					No	Éclat rectiligne en quartz	2 cm	Flake	Quartz, type Q1	Mesio-distal	19.84	13.53	3.96	1.0	Parallel; Regular; Rectilinear	No	Curved	No							No
641	Ravin Blanc X	Layer 2	G0	1				Screening					Yes	Fragment d'éclat en quartz	2 cm	Flake	Quartz, type Q2	Undetermined				0.5		No	Straight	No							No
642	Ravin Blanc X	Layer 2	G0	1				Screening					No	Éclat allongé en quartz		Elongated flake	Quartz, type Q2	Whole	25.26	12.80	3.50	1.1	Parallel; Regular	No	Curved	No							No					Faceted / Prepared	Whole	Irregular	3.86	Faceted	2	1	1	84	92	No	No
643	Ravin Blanc X	Layer 2	G0	19				Screening					No	Débris en quartz		Angular waste	Quartz, undifferentiated	Undetermined				1.3											No
221c	Ravin Blanc X	Layer 2	F1-G1	1	1562409,501	-1360749,066	-1,8224	In situ	Total station			Yes	No	Fragment d'éclat de moins de 1,5 cm	1,5 cm	Flake	Quartz, type Q2	Undetermined				0.3											No
221d	Ravin Blanc X	Layer 2	F1-G1	1	1562409,501	-1360749,066	-1,8224	In situ	Total station			Yes	No	Fragment de lamelle en quartz de moins de 1,5 cm	1,5 cm	Bladelet	Quartz, type Q3	Mesial				0.2					Triangular						No
647	Ravin Blanc X	Layer 2	G2	2				Screening					No	Débris en quartz		Angular waste	Quartz, undifferentiated	Undetermined				0.2											No
649	Ravin Blanc X	Layer 2	G2	1				Screening					Yes	Débris en quartz		Angular waste	Quartz, type Q2	Undetermined				1.4											No
651	Ravin Blanc X	Layer 2	H0	1				Screening					Yes	Débris en quartz		Angular waste	Quartz, type Q2	Undetermined				< 0.1											No
652	Ravin Blanc X	Layer 2	H1	1				Screening					No	Éclat en quartz	2 cm	Flake	Quartz, type Q2	Whole	17.63	14.04	2.03	0.4	Parallel; Regular	No	Straight	No							No					Dihedral	Whole	Smooth	2.32	No action on it	0	0	0	73	115	Ventral face	Left
653	Ravin Blanc X	Layer 2	H1	1				Screening					No	Éclat allongé en quartz retouché		Elongated flake	Quartz, type Q1-2	Mesio-distal	17.09	8.93	1.92	0.4	Parallel; Regular; Rectilinear	No	Curved	No							No
654	Ravin Blanc X	Layer 2	H1	6				Screening					No	Débris en quartz		Angular waste	Quartz, undifferentiated	Undetermined				0.5											No
657	Ravin Blanc X	Layer 2	H1	1				Screening					Yes	Débris en quartz		Angular waste	Quartz, type Q2	Undetermined				0.2											No
104a	Ravin Blanc X	Layer 2	F1-G1	1	1562409,565	-1360749,204	-1,8433	In situ	Total station			Yes	Yes	Débris en quartz		Angular waste	Quartz, type Q2	Undetermined				1.2											No
104b	Ravin Blanc X	Layer 2	F1-G1	1	1562409,565	-1360749,204	-1,8433	In situ	Total station			Yes	No	Débris en quartz		Angular waste	Quartz, type Q2	Undetermined				0.1											No
221n	Ravin Blanc X	Layer 2	F1-G1	1	1562409,501	-1360749,066	-1,8224	In situ	Total station			Yes	No	Fragment d'éclat de moins de 1,5 cm	1,5 cm	Flake	Quartz, type Q1-2	Undetermined				0.1											No
221o	Ravin Blanc X	Layer 2	F1-G1	1	1562409,501	-1360749,066	-1,8224	In situ	Total station			Yes	No	Fragment d'éclat de moins de 1 cm	1 cm	Flake	Quartz, type Q2	Mesio-proximal				0.1											No
222b	Ravin Blanc X	Layer 2	F1-G1	1	1562409,639	-1360749,183	-1,8283	In situ	Total station			Yes	No	Fragment d'éclat de moins de 1,5 cm	1,5 cm	Flake	Quartz, type Q2	Undetermined				0.4											No
222c	Ravin Blanc X	Layer 2	F1-G1	1	1562409,639	-1360749,183	-1,8283	In situ	Total station			Yes	No	Fragment d'éclat de moins de 1,5 cm	1,5 cm	Flake	Quartz, type Q1-2	Mesio-distal				0.2											No
10a	Ravin Blanc X	Layer 2	F1-G1	1	1562409,419	-1360749,306	-1,8129	In situ	Total station			Yes	No	Débris en quartz		Angular waste	Quartz, type Q1-2	Undetermined				0.3											No
222e	Ravin Blanc X	Layer 2	F1-G1	1	1562409,639	-1360749,183	-1,8283	In situ	Total station			Yes	Yes	Fragment d'éclat de moins de 1,5 cm	1,5 cm	Flake	Quartz, type Q2	Undetermined				0.5											No
10b	Ravin Blanc X	Layer 2	F1-G1	1	1562409,419	-1360749,306	-1,8129	In situ	Total station			Yes	No	Débris en quartz		Angular waste	Quartz, type Q2	Undetermined				< 0.1											No
119a	Ravin Blanc X	Layer 2	F1-G1	1	1562409,426	-1360749,151	-1,8367	In situ	Total station		Horizontal	No	No	Débris en quartz		Angular waste	Quartz, type Q2	Undetermined				1.1											No
222h	Ravin Blanc X	Layer 2	F1-G1	1	1562409,639	-1360749,183	-1,8283	In situ	Total station			Yes	Yes	Fragment d'éclat de moins de 1 cm	1 cm	Flake	Quartz, type Q2	Undetermined				0.1											No
222i	Ravin Blanc X	Layer 2	F1-G1	1	1562409,639	-1360749,183	-1,8283	In situ	Total station			Yes	Yes	Fragment d'éclat de moins de 1 cm	1 cm	Flake	Quartz, type Q2	Distal				< 0.1											No
11a	Ravin Blanc X	Layer 2	F1-G1	1	1562409,419	-1360749,21	-1,8090	In situ	Total station		Vertical	No	No	Débris en quartz		Angular waste	Quartz, type Q2	Undetermined				0.7											No
11c	Ravin Blanc X	Layer 2	F1-G1	1	1562409,419	-1360749,21	-1,8090	In situ	Total station		Vertical	No	Yes	Débris en quartz		Angular waste	Quartz, type Q2	Undetermined				< 0.1											No
11d	Ravin Blanc X	Layer 2	F1-G1	1	1562409,419	-1360749,21	-1,8090	In situ	Total station		Vertical	No	Yes	Débris en quartz		Angular waste	Quartz, type Q2	Undetermined				0.1											No
120a	Ravin Blanc X	Layer 2	F1-G1	1	1562409,313	-1360749,255	-1,8200	In situ	Total station		Horizontal	No	No	Nucléus en quartz		Core	Quartz, type Q1-2	Whole	30.93	44.83	12.84	20.8		No									No
120b	Ravin Blanc X	Layer 2	F1-G1	1	1562409,313	-1360749,255	-1,8200	In situ	Total station			Yes	No	Débris en quartz		Angular waste	Quartz, type Q2	Undetermined				0.3											No
120c	Ravin Blanc X	Layer 2	F1-G1	1	1562409,313	-1360749,255	-1,8200	In situ	Total station			Yes	No	Débris en quartz		Angular waste	Quartz, type Q1-2	Undetermined				0.3											No
121d	Ravin Blanc X	Layer 2	F1-G1	1	1562409,385	-1360749,071	-1,8329	In situ	Total station			Yes	Yes	Débris en quartz		Angular waste	Quartz, type Q2	Undetermined				< 0.1											No
122a	Ravin Blanc X	Layer 2	F1-G1	1	1562409,425	-1360749,01	-1,8209	In situ	Total station			Yes	No	Fragment de lamelle rectiligne en quartz	2 cm	Bladelet	Quartz, type Q2	Mesial	17.70	8.51	1.55	0.2	Parallel; Regular; Rectilinear	No	Undetermined	No	Trapezoidal						No
122b	Ravin Blanc X	Layer 2	F1-G1	1	1562409,425	-1360749,01	-1,8209	In situ	Total station			Yes	No	Fragment d'éclat en quartz	2 cm	Flake	Quartz, type Q2	Undetermined				0.7		No	Curved	No							No
122c	Ravin Blanc X	Layer 2	F1-G1	1	1562409,425	-1360749,01	-1,8209	In situ	Total station			Yes	No	Fragment de lamelle en quartz		Bladelet	Quartz, type Q2	Mesio-distal	23.08	12.10	5.21	0.8		No	Straight	No	Trapezoidal	2	217	234c			No
123a	Ravin Blanc X	Layer 2	F1-G1	1	1562409,334	-1360749,041	-1,8323	In situ	Total station		Horizontal	No	Yes	Fragment d'éclat en quartz	2 cm	Flake	Quartz, type Q2	Mesio-distal	16.43	14.10	3.85	0.7		No	Curved	No							No
123b	Ravin Blanc X	Layer 2	F1-G1	1	1562409,334	-1360749,041	-1,8323	In situ	Total station			Yes	Yes	Débris en quartz		Angular waste	Quartz, type Q2	Undetermined				0.3											No
125a	Ravin Blanc X	Layer 2	F1-G1	1	1562409,334	-1360749,178	-1,8315	In situ	Total station			Yes	No	Débris en quartz		Angular waste	Quartz, type Q2	Undetermined				0.5											No
127d	Ravin Blanc X	Layer 2	F1-G1	1	1562409,262	-1360749,145	-1,8366	In situ	Total station			Yes	No	Débris en quartz		Angular waste	Quartz, type Q1-2	Undetermined				0.3											No
127e	Ravin Blanc X	Layer 2	F1-G1	1	1562409,262	-1360749,145	-1,8366	In situ	Total station			Yes	No	Débris en quartz		Angular waste	Quartz, type Q2	Undetermined				0.2											No
127f	Ravin Blanc X	Layer 2	F1-G1	1	1562409,262	-1360749,145	-1,8366	In situ	Total station			Yes	No	Débris en quartz		Angular waste	Quartz, type Q2	Undetermined				0.1											No
129a	Ravin Blanc X	Layer 2	F1-G1	1	1562409,309	-1360749,13	-1,8358	In situ	Total station			Yes	No	Fragment de lamelle en quartz avec un enlèvement burinant	2 cm	Bladelet	Quartz, type Q2	Mesial	15.34	7.98	1.62	< 0.1	Parallel; Regular	No	Straight	Yes	Triangular						No
129c	Ravin Blanc X	Layer 2	F1-G1	1	1562409,309	-1360749,13	-1,8358	In situ	Total station			Yes	No	Débris en quartz		Angular waste	Quartz, type Q2	Undetermined				0.1											No
147a	Ravin Blanc X	Layer 2	F1-G1	1	1562409,267	-1360748,832	-1,8182	In situ	Total station		Horizontal	No	No	Éclat allongé en quartz		Elongated flake	Quartz, type Q3	Whole	33.68	20.46	5.21	3.9	No	No	Straight	No							No					Dihedral	Whole	Smooth	5.68	No action on it	1	2	1	76	118	Ventral face	No
234i	Ravin Blanc X	Layer 2	F1-G1	1	1562409,531	-1360749,086	-1,8323	In situ	Total station			Yes	No	Fragment d'éclat rectiligne en quartz	1,5 cm	Flake	Quartz, type Q2	Proximal	11.57	10.88	3.04	0.4	Regular; Rectilinear	No	Undetermined	No	Trapezoidal						No					Faceted / Prepared	Whole	Irregular	4.13	Faceted	2	1	1	60	100	Ventral face	Right
147b	Ravin Blanc X	Layer 2	F1-G1	1	1562409,267	-1360748,832	-1,8182	In situ	Total station			Yes	Yes	Débris en quartz		Angular waste	Quartz, type Q2	Undetermined				< 0.1											No
234k	Ravin Blanc X	Layer 2	F1-G1	1	1562409,531	-1360749,086	-1,8323	In situ	Total station			Yes	No	Fragment d'éclat cortical de moins de 1,5 cm	1,5 cm	Flake	Quartz, type Q2	Undetermined				0.6											Yes	Glazed natural surface		Upper face	75
147c	Ravin Blanc X	Layer 2	F1-G1	1	1562409,267	-1360748,832	-1,8182	In situ	Total station			Yes	No	Débris en quartz		Angular waste	Quartz, type Q2	Undetermined				< 0.1											No
234m	Ravin Blanc X	Layer 2	F1-G1	1	1562409,531	-1360749,086	-1,8323	In situ	Total station			Yes	Yes	Fragment d'éclat rectiligne en quartz	1,5 cm	Flake	Quartz, type Q2	Mesio-proximal	10.56	7.48	1.79	0.2	Parallel; Regular; Rectilinear	No	Straight	No							No					Smooth / Plain	Whole	Smooth	1.92	No action on it	1	1	0	79	96	Ventral face	No
158a	Ravin Blanc X	Layer 2	F1-G1	1	1562409,531	-1360748,848	-1,8311	In situ	Total station			Yes	No	Débris en quartz		Angular waste	Quartz, type Q2	Undetermined				0.5											No
158b	Ravin Blanc X	Layer 2	F1-G1	1	1562409,531	-1360748,848	-1,8311	In situ	Total station			Yes	No	Débris en quartz		Angular waste	Quartz, type Q2	Undetermined				0.2											No
159a	Ravin Blanc X	Layer 2	F1-G1	1	1562409,595	-1360748,872	-1,8324	In situ	Total station			Yes	No	Débris en quartz		Angular waste	Quartz, type Q1-2	Undetermined				0.8											No
234q	Ravin Blanc X	Layer 2	F1-G1	1	1562409,531	-1360749,086	-1,8323	In situ	Total station			Yes	Yes	Éclat de moins de 1,5 cm	1,5 cm	Flake	Quartz, type Q2	Whole				0.4											No
234r	Ravin Blanc X	Layer 2	F1-G1	1	1562409,531	-1360749,086	-1,8323	In situ	Total station			Yes	No	Fragment d'éclat de moins de 1,5 cm	1,5 cm	Flake	Quartz, type Q2	Mesio-proximal				0.6											No
234s	Ravin Blanc X	Layer 2	F1-G1	1	1562409,531	-1360749,086	-1,8323	In situ	Total station			Yes	Yes	Fragment d'éclat rectiligne en quartz	1 cm	Flake	Quartz, type Q1	Mesio-proximal	8.49	5.95	1.25	0.1	Parallel; Regular	No	Straight	No							No					Faceted / Prepared	Whole	Irregular	1.56	Abraded	1	0	1	80	100	No	Right
234t	Ravin Blanc X	Layer 2	F1-G1	1	1562409,531	-1360749,086	-1,8323	In situ	Total station			Yes	Yes	Fragment d'éclat de moins de 1,5 cm	1,5 cm	Flake	Quartz, type Q2	Undetermined				0.3											No
234u	Ravin Blanc X	Layer 2	F1-G1	1	1562409,531	-1360749,086	-1,8323	In situ	Total station			Yes	No	Fragment d'éclat rectiligne en quartz	1,5 cm	Flake	Quartz, type Q2	Mesial	12.48	13.35	2.28	0.4	Parallel; Regular; Rectilinear	No	Straight	No							No
234v	Ravin Blanc X	Layer 2	F1-G1	1	1562409,531	-1360749,086	-1,8323	In situ	Total station			Yes	No	Fragment d'éclat de moins de 1 cm	1 cm	Flake	Quartz, type Q1-2	Undetermined				0.1											No
234w	Ravin Blanc X	Layer 2	F1-G1	1	1562409,531	-1360749,086	-1,8323	In situ	Total station			Yes	No	Fragment d'éclat de moins de 1 cm	1 cm	Flake	Quartz, type Q2	Undetermined				0.3											No
234x	Ravin Blanc X	Layer 2	F1-G1	1	1562409,531	-1360749,086	-1,8323	In situ	Total station			Yes	No	Fragment d'éclat de moins de 1,5 cm	1,5 cm	Flake	Quartz, type Q1-2	Mesial				0.3											No
159b	Ravin Blanc X	Layer 2	F1-G1	1	1562409,595	-1360748,872	-1,8324	In situ	Total station			Yes	Yes	Débris en quartz		Angular waste	Quartz, type Q2	Undetermined				0.2											No
234z	Ravin Blanc X	Layer 2	F1-G1	1	1562409,531	-1360749,086	-1,8323	In situ	Total station			Yes	No	Fragment d'éclat de moins de 1,5 cm	1,5 cm	Flake	Quartz, type Q2	Undetermined				0.2											No
234aa	Ravin Blanc X	Layer 2	F1-G1	1	1562409,531	-1360749,086	-1,8323	In situ	Total station			Yes	No	Fragment d'éclat rectiligne en quartz	1 cm	Flake	Quartz, type Q2	Mesial	7.45	7.81	1.55	0.2	Parallel; Regular; Rectilinear	No	Straight	No							No
234ab	Ravin Blanc X	Layer 2	F1-G1	1	1562409,531	-1360749,086	-1,8323	In situ	Total station			Yes	No	Fragment d'éclat de moins de 1 cm	1 cm	Flake	Quartz, type Q2	Mesio-proximal				0.3											No
162a	Ravin Blanc X	Layer 2	F1-G1	1	1562409,675	-1360748,97	-1,8417	In situ	Total station		Horizontal	No	No	Fragment d'éclat en quartz	2 cm	Flake	Quartz, type Q2	Undetermined				1.3	Parallel; Regular	No	Straight	No							Yes	Light neo-cortex		Undetermined edge	100
234ad	Ravin Blanc X	Layer 2	F1-G1	1	1562409,531	-1360749,086	-1,8323	In situ	Total station			Yes	Yes	Fragment d'éclat de moins de 1,5 cm	1,5 cm	Flake	Quartz, type Q2	Mesial				0.2											No
234ae	Ravin Blanc X	Layer 2	F1-G1	1	1562409,531	-1360749,086	-1,8323	In situ	Total station			Yes	Yes	Fragment d'éclat de moins de 1,5 cm	1,5 cm	Flake	Quartz, type Q2	Undetermined				0.3											No
162b	Ravin Blanc X	Layer 2	F1-G1	1	1562409,675	-1360748,97	-1,8417	In situ	Total station			Yes	No	Débris en quartz		Angular waste	Quartz, type Q2	Undetermined				0.1											No
234ag	Ravin Blanc X	Layer 2	F1-G1	1	1562409,531	-1360749,086	-1,8323	In situ	Total station			Yes	No	Fragment d'éclat de moins de 1,5 cm	1,5 cm	Flake	Quartz, type Q2	Mesio-distal				0.2											No
163e	Ravin Blanc X	Layer 2	F1-G1	1	1562409,526	-1360749,013	-1,8286	In situ	Total station			Yes	No	Débris en quartz		Angular waste	Quartz, type Q2	Undetermined				0.2											No
163f	Ravin Blanc X	Layer 2	F1-G1	1	1562409,526	-1360749,013	-1,8286	In situ	Total station			Yes	No	Débris en quartz		Angular waste	Quartz, type Q2	Undetermined				0.1											No
234aj	Ravin Blanc X	Layer 2	F1-G1	1	1562409,531	-1360749,086	-1,8323	In situ	Total station			Yes	Yes	Fragment d'éclat de moins de 1,5 cm	1,5 cm	Flake	Quartz, type Q2	Undetermined				0.3											No
234ak	Ravin Blanc X	Layer 2	F1-G1	1	1562409,531	-1360749,086	-1,8323	In situ	Total station			Yes	No	Fragment d'éclat de moins de 0,5 cm	0,5 cm	Flake	Quartz, type Q2	Undetermined				< 0.1											No
163h	Ravin Blanc X	Layer 2	F1-G1	1	1562409,526	-1360749,013	-1,8286	In situ	Total station			Yes	Yes	Débris en quartz		Angular waste	Quartz, type Q2	Undetermined				< 0.1											No
164a	Ravin Blanc X	Layer 2	F1-G1	1	1562409,714	-1360748,997	-1,8476	In situ	Total station	North / South	Horizontal	No	No	Lamelle en quartz		Bladelet	Quartz, type Q2	Almost whole	23.71	9.14	3.00	0.6		No	Straight	No	Triangular						No					Smooth / Plain	Whole	Smooth	0.57	No action on it	1	1	0	70	110	Ventral face	Right
164b	Ravin Blanc X	Layer 2	F1-G1	1	1562409,714	-1360748,997	-1,8476	In situ	Total station			Yes	No	Débris en quartz		Angular waste	Quartz, type Q2	Undetermined				0.1											No
234ao	Ravin Blanc X	Layer 2	F1-G1	1	1562409,531	-1360749,086	-1,8323	In situ	Total station			Yes	Yes	Fragment d'éclat de moins de 1 cm	1 cm	Flake	Quartz, type Q2	Undetermined				< 0.1											No
164c	Ravin Blanc X	Layer 2	F1-G1	1	1562409,714	-1360748,997	-1,8476	In situ	Total station			Yes	Yes	Fragment d'éclat en quartz	2 cm	Flake	Quartz, type Q1-2	Undetermined				< 0.1		No	Undetermined	No							No
165a	Ravin Blanc X	Layer 2	F1-G1	1	1562409,357	-1360749,077	-1,8531	In situ	Total station			Yes	No	Débris en quartz		Angular waste	Quartz, type Q2	Undetermined				0.4											No
165d	Ravin Blanc X	Layer 2	F1-G1	1	1562409,357	-1360749,077	-1,8531	In situ	Total station			Yes	No	Débris en quartz		Angular waste	Quartz, type Q1	Undetermined				0.3											No
234as	Ravin Blanc X	Layer 2	F1-G1	1	1562409,531	-1360749,086	-1,8323	In situ	Total station			Yes	No	Fragment d'éclat de moins de 1,5 cm	1,5 cm	Flake	Quartz, type Q2	Undetermined				0.3											No
234at	Ravin Blanc X	Layer 2	F1-G1	1	1562409,531	-1360749,086	-1,8323	In situ	Total station			Yes	No	Fragment d'éclat de moins de 1 cm	1 cm	Flake	Quartz, type Q2	Undetermined				0.1											No
165f	Ravin Blanc X	Layer 2	F1-G1	1	1562409,357	-1360749,077	-1,8531	In situ	Total station			Yes	No	Débris en quartz		Angular waste	Quartz, type Q2	Undetermined				0.1											No
234av	Ravin Blanc X	Layer 2	F1-G1	1	1562409,531	-1360749,086	-1,8323	In situ	Total station			Yes	No	Fragment d'éclat de moins de 1,5 cm	1,5 cm	Flake	Quartz, type Q1-2	Undetermined				0.2		No									No
234aw	Ravin Blanc X	Layer 2	F1-G1	1	1562409,531	-1360749,086	-1,8323	In situ	Total station			Yes	Yes	Fragment d'éclat de moins de 1,5 cm	1,5 cm	Flake	Quartz, type Q1-2	Undetermined				0.3											No
165m	Ravin Blanc X	Layer 2	F1-G1	1	1562409,357	-1360749,077	-1,8531	In situ	Total station			Yes	No	Débris en quartz		Angular waste	Quartz, type Q2	Undetermined				0.2											No
165p	Ravin Blanc X	Layer 2	F1-G1	1	1562409,357	-1360749,077	-1,8531	In situ	Total station			Yes	Yes	Débris en quartz		Angular waste	Quartz, type Q2	Undetermined				0.1											No
234az	Ravin Blanc X	Layer 2	F1-G1	1	1562409,531	-1360749,086	-1,8323	In situ	Total station			Yes	No	Fragment d'éclat de moins de 1 cm	1 cm	Flake	Quartz, type Q2	Mesial				0.1											Yes	Glazed natural surface		Upper face	90
234ba	Ravin Blanc X	Layer 2	F1-G1	1	1562409,531	-1360749,086	-1,8323	In situ	Total station			Yes	No	Fragment d'éclat de moins de 1,5 cm	1,5 cm	Flake	Quartz, type Q2	Undetermined				0.1											No
234bb	Ravin Blanc X	Layer 2	F1-G1	1	1562409,531	-1360749,086	-1,8323	In situ	Total station			Yes	No	Fragment d'éclat de moins de 1,5 cm	1,5 cm	Flake	Quartz, type Q2	Undetermined				0.1											No
234bc	Ravin Blanc X	Layer 2	F1-G1	1	1562409,531	-1360749,086	-1,8323	In situ	Total station			Yes	No	Fragment d'éclat de moins de 1,5 cm	1,5 cm	Flake	Quartz, type Q1-2	Proximal				0.1											No
234bd	Ravin Blanc X	Layer 2	F1-G1	1	1562409,531	-1360749,086	-1,8323	In situ	Total station			Yes	No	Fragment d'éclat de moins de 1 cm	1 cm	Flake	Quartz, type Q2	Mesial				0.1											No
234be	Ravin Blanc X	Layer 2	F1-G1	1	1562409,531	-1360749,086	-1,8323	In situ	Total station			Yes	No	Fragment d'éclat de moins de 1 cm	1 cm	Flake	Quartz, type Q2	Mesial				0.1											No
165q	Ravin Blanc X	Layer 2	F1-G1	1	1562409,357	-1360749,077	-1,8531	In situ	Total station			Yes	No	Débris en quartz		Angular waste	Quartz, type Q1	Undetermined				0.3											No
165r	Ravin Blanc X	Layer 2	F1-G1	1	1562409,357	-1360749,077	-1,8531	In situ	Total station			Yes	No	Débris en quartz		Angular waste	Quartz, type Q2	Undetermined				0.4											No
234bh	Ravin Blanc X	Layer 2	F1-G1	1	1562409,531	-1360749,086	-1,8323	In situ	Total station			Yes	No	Fragment d'éclat de moins de 1,5 cm	1,5 cm	Flake	Quartz, type Q1-2	Undetermined				0.1											No
234bi	Ravin Blanc X	Layer 2	F1-G1	1	1562409,531	-1360749,086	-1,8323	In situ	Total station			Yes	No	Fragment d'éclat de moins de 1,5 cm	1,5 cm	Flake	Quartz, type Q1-2	Undetermined				< 0.1											No
167b	Ravin Blanc X	Layer 2	F1-G1	1	1562409,394	-1360749,26	-1,8373	In situ	Total station			Yes	No	Débris en quartz		Angular waste	Quartz, type Q2	Undetermined				0.5											No
168a	Ravin Blanc X	Layer 2	F1-G1	1	1562409,396	-1360749,228	-1,8356	In situ	Total station			Yes	Yes	Fragment d'éclat en quartz	2 cm	Flake	Quartz, type Q2	Mesial	18.88	6.44	3.12	0.5		No	Undetermined	No							No
234bl	Ravin Blanc X	Layer 2	F1-G1	1	1562409,531	-1360749,086	-1,8323	In situ	Total station			Yes	No	Fragment d'éclat de moins de 1 cm	1 cm	Flake	Quartz, type Q2	Undetermined				< 0.1											No
234bm	Ravin Blanc X	Layer 2	F1-G1	1	1562409,531	-1360749,086	-1,8323	In situ	Total station			Yes	No	Fragment d'éclat de moins de 1 cm	1 cm	Flake	Quartz, type Q2	Undetermined				< 0.1											No
168b	Ravin Blanc X	Layer 2	F1-G1	1	1562409,396	-1360749,228	-1,8356	In situ	Total station			Yes	Yes	Débris en quartz		Angular waste	Quartz, type Q2	Undetermined				0.1											No
234bo	Ravin Blanc X	Layer 2	F1-G1	1	1562409,531	-1360749,086	-1,8323	In situ	Total station			Yes	No	Fragment d'éclat de moins de 1 cm	1 cm	Flake	Quartz, type Q1-2	Undetermined				0.2											No
16c	Ravin Blanc X	Layer 2	F1-G1	1	1562408,895	-1360748,943	-1,8174	In situ	Total station		Horizontal	No	Yes	Débris en quartz		Angular waste	Quartz, type Q1	Undetermined				0.3											No
234bq	Ravin Blanc X	Layer 2	F1-G1	1	1562409,531	-1360749,086	-1,8323	In situ	Total station			Yes	Yes	Fragment d'éclat de moins de 1,5 cm	1,5 cm	Flake	Quartz, type Q2	Undetermined				0.1											No
234br	Ravin Blanc X	Layer 2	F1-G1	1	1562409,531	-1360749,086	-1,8323	In situ	Total station			Yes	No	Fragment d'éclat de moins de 1 cm	1 cm	Flake	Quartz, type Q2	Undetermined				< 0.1											No
170a	Ravin Blanc X	Layer 2	F1-G1	1	1562409,344	-1360749,27	-1,8262	In situ	Total station			Yes	No	Fragment d'éclat en quartz retouché		Flake	Quartz, type Q1-2	Mesial	21.32	27.01	6.25	2.4	No	No	Straight	No							No
234bt	Ravin Blanc X	Layer 2	F1-G1	1	1562409,531	-1360749,086	-1,8323	In situ	Total station			Yes	No	Fragment d'éclat de moins de 1 cm	1 cm	Flake	Quartz, type Q2	Mesio-proximal				0.2											No
234bu	Ravin Blanc X	Layer 2	F1-G1	1	1562409,531	-1360749,086	-1,8323	In situ	Total station			Yes	Yes	Fragment d'éclat de moins de 1 cm	1 cm	Flake	Quartz, type Q2	Whole				< 0.1											No
234bv	Ravin Blanc X	Layer 2	F1-G1	1	1562409,531	-1360749,086	-1,8323	In situ	Total station			Yes	Yes	Fragment d'éclat de moins de 1 cm	1 cm	Flake	Quartz, type Q2	Undetermined				< 0.1											No
170b	Ravin Blanc X	Layer 2	F1-G1	1	1562409,344	-1360749,27	-1,8262	In situ	Total station			Yes	No	Éclat cortical en quartz	2 cm	Flake	Quartz, type Q2	Whole	17.64	15.48	7.79	1.6		No	Curved	No							Yes	Light neo-cortex		Upper face	70	Smooth / Plain	Whole	Smooth	2.58	No action on it	1	0	0	123	119	Ventral face	Right
170c	Ravin Blanc X	Layer 2	F1-G1	1	1562409,344	-1360749,27	-1,8262	In situ	Total station			Yes	No	Éclat en quartz	2 cm	Flake	Quartz, type Q2	Whole	18.31	12.51	1.60	0.6		No	Straight	Yes							No					Smooth / Plain	Whole	Irregular	1.55	No action on it	1	2	2	83	113	Ventral face	Left
234by	Ravin Blanc X	Layer 2	F1-G1	1	1562409,531	-1360749,086	-1,8323	In situ	Total station			Yes	No	Fragment d'éclat de moins de 1 cm	1 cm	Flake	Quartz, type Q1	Mesio-distal				< 0.1											No
170e	Ravin Blanc X	Layer 2	F1-G1	1	1562409,344	-1360749,27	-1,8262	In situ	Total station			Yes	No	Fragment d'éclat en quartz	2 cm	Flake	Quartz, type Q2	Undetermined				0.4		No	Straight	Yes							No
170h	Ravin Blanc X	Layer 2	F1-G1	1	1562409,344	-1360749,27	-1,8262	In situ	Total station			Yes	No	Débris en quartz		Angular waste	Quartz, type Q1-2	Undetermined				1.0											No
234cb	Ravin Blanc X	Layer 2	F1-G1	1	1562409,531	-1360749,086	-1,8323	In situ	Total station			Yes	No	Fragment d'éclat de moins de 1 cm	1 cm	Flake	Quartz, type Q2	Mesial				< 0.1											No
234cc	Ravin Blanc X	Layer 2	F1-G1	1	1562409,531	-1360749,086	-1,8323	In situ	Total station			Yes	No	Fragment d'éclat de moins de 1 cm	1 cm	Flake	Quartz, type Q2	Undetermined				0.1											No
234cd	Ravin Blanc X	Layer 2	F1-G1	1	1562409,531	-1360749,086	-1,8323	In situ	Total station			Yes	No	Fragment d'éclat de moins de 1 cm	1 cm	Flake	Quartz, type Q2	Undetermined				< 0.1											No
170j	Ravin Blanc X	Layer 2	F1-G1	1	1562409,344	-1360749,27	-1,8262	In situ	Total station			Yes	No	Débris en quartz		Angular waste	Quartz, type Q1-2	Undetermined				< 0.1											No
234cf	Ravin Blanc X	Layer 2	F1-G1	1	1562409,531	-1360749,086	-1,8323	In situ	Total station			Yes	No	Fragment d'éclat de moins de 1 cm	1 cm	Flake	Quartz, type Q1-2	Undetermined				< 0.1											No
170k	Ravin Blanc X	Layer 2	F1-G1	1	1562409,344	-1360749,27	-1,8262	In situ	Total station			Yes	No	Débris en quartz		Angular waste	Quartz, type Q2	Undetermined				< 0.1											No
234ch	Ravin Blanc X	Layer 2	F1-G1	1	1562409,531	-1360749,086	-1,8323	In situ	Total station			Yes	No	Fragment d'éclat de moins de 1,5 cm	1,5 cm	Flake	Quartz, type Q2	Undetermined				0.3											No
171c	Ravin Blanc X	Layer 2	F1-G1	1	1562409,48	-1360749,05	-1,8205	In situ	Total station			Yes	Yes	Débris en quartz		Angular waste	Quartz, type Q2	Undetermined				< 0.1											No
234cj	Ravin Blanc X	Layer 2	F1-G1	1	1562409,531	-1360749,086	-1,8323	In situ	Total station			Yes	No	Éclat de moins de 1 cm	1 cm	Flake	Quartz, type Q2	Whole				0.1											No
180a	Ravin Blanc X	Layer 2	F1-G1	1	1562409,339	-1360749,226	-1,8558	In situ	Total station			Yes	No	Fragment d'éclat rectiligne en quartz	2 cm	Flake	Quartz, type Q1	Mesial	9.02	17.22	5.63	0.8	Parallel; Regular; Rectilinear	No	Undetermined	No							No
239	Ravin Blanc X	Layer 2	F1	1				Screening					Yes	Fragment d'éclat de moins de 1,5 cm	1,5 cm	Flake	Quartz, type Q2	Mesial				0.2											No
240	Ravin Blanc X	Layer 2	F1	1				Screening					No	Fragment d'éclat de moins de 1,5 cm	1,5 cm	Flake	Quartz, type Q1-2	Distal				0.5											No
241	Ravin Blanc X	Layer 2	F1	1				Screening					Yes	Fragment d'éclat de moins de 1,5 cm	1,5 cm	Flake	Quartz, type Q2	Undetermined				0.2											No
242	Ravin Blanc X	Layer 2	F1	1				Screening					Yes	Fragment d'éclat de moins de 1 cm	1 cm	Flake	Quartz, type Q1-2	Mesio-distal				0.1											No
243	Ravin Blanc X	Layer 2	F1	1				Screening					No	Fragment d'éclat de moins de 1 cm	1 cm	Flake	Quartz, type Q1-2	Undetermined				< 0.1											No
244	Ravin Blanc X	Layer 2	F1	1				Screening					No	Fragment d'éclat de moins de 1 cm	1 cm	Flake	Quartz, type Q2	Mesial				0.1											No
245	Ravin Blanc X	Layer 2	F1	1				Screening					No	Fragment d'éclat de moins de 1 cm	1 cm	Flake	Quartz, type Q2	Undetermined				0.1											No
180b	Ravin Blanc X	Layer 2	F1-G1	1	1562409,339	-1360749,226	-1,8558	In situ	Total station			Yes	No	Fragment d'éclat en quartz	2 cm	Flake	Quartz, type Q2	Undetermined				0.2		No	Curved	No							No
180c	Ravin Blanc X	Layer 2	F1-G1	1	1562409,339	-1360749,226	-1,8558	In situ	Total station			Yes	No	Éclat latéral réfléchi en quartz	2 cm	Flake	Quartz, type Q2	Whole	15.28	18.02	3.16	1.1		Proximal	Straight	No							No					Undetermined	Crushed	Irregular	1.78	Uncertain	3	0	1	91	82	No	No
180d	Ravin Blanc X	Layer 2	F1-G1	1	1562409,339	-1360749,226	-1,8558	In situ	Total station			Yes	No	Fragment d'éclat rectiligne en quartz	2 cm	Flake	Quartz, type Q1-2	Mesio-proximal	15.73	11.78	3.92	0.7	Regular; Rectilinear	No	Straight	Yes	Trapezoidal						No					Smooth / Plain	Whole	Smooth	2.72	Abraded	2	2	1	70	120	Ventral face	Right
249	Ravin Blanc X	Layer 2	G1	1				Screening					No	Fragment d'éclat de moins de 1 cm	1 cm	Flake	Quartz, type Q1-2	Undetermined				0.1											No
183a	Ravin Blanc X	Layer 2	F1-G1	1	1562409,407	-1360749,143	-1,8514	In situ	Total station		Horizontal	No	No	Nucléus volumétrique et pyramidal en quartz		Core	Quartz, type Q2	Whole	36.05	45.18	21.26	38.9		No				1	29				Yes	Light neo-cortex		Opposite of the knapping surface	100
183b	Ravin Blanc X	Layer 2	F1-G1	1	1562409,407	-1360749,143	-1,8514	In situ	Total station			Yes	No	Éclat en quartz	2 cm	Flake	Quartz, type Q2	Almost whole	17.66	15.48	2.40	0.6		No	Straight	No							No					Smooth / Plain	Whole	Smooth	3.02	No action on it	2	1	1	62	116	Ventral face	No
252	Ravin Blanc X	Layer 2	G1	1				Screening					Yes	Fragment d'éclat de moins de 1 cm	1 cm	Flake	Quartz, type Q1	Mesial				0.1											No
253	Ravin Blanc X	Layer 2	G1	1				Screening					Yes	Fragment d'éclat de moins de 1 cm	1 cm	Flake	Quartz, type Q2	Undetermined				0.1											No
254	Ravin Blanc X	Layer 2	G1	1				Screening					Yes	Fragment d'éclat de moins de 1 cm	1 cm	Flake	Quartz, type Q2	Mesial				< 0.1											No
255	Ravin Blanc X	Layer 2	G1	1				Screening					Yes	Fragment d'éclat de moins de 1 cm	1 cm	Flake	Quartz, type Q2	Undetermined				< 0.1											No
256	Ravin Blanc X	Layer 2	G1	1				Screening					Yes	Fragment d'éclat de moins de 1 cm	1 cm	Flake	Quartz, type Q2	Undetermined				< 0.1											No
257	Ravin Blanc X	Layer 2	G1	1				Screening					No	Fragment d'éclat de moins de 1 cm	1 cm	Flake	Quartz, type Q2	Undetermined				< 0.1											No
258	Ravin Blanc X	Layer 2	G1	1				Screening					No	Fragment d'éclat de moins de 1 cm	1 cm	Flake	Quartz, type Q2	Mesial				0.1											No
259	Ravin Blanc X	Layer 2	G1	1				Screening					No	Éclat de moins de 1,5 cm	1,5 cm	Flake	Quartz, type Q2	Whole				0.2											No
260	Ravin Blanc X	Layer 2	G1	1				Screening					No	Fragment d'éclat de moins de 1,5 cm	1,5 cm	Flake	Quartz, type Q1-2	Undetermined				0.2											No
185a	Ravin Blanc X	Layer 2	F1-G1	1	1562409,515	-1360749,15	-1,8667	In situ	Total station			Yes	Yes	Lame rectiligne débordante en quartz		Blade	Quartz, type Q2	Almost whole	31.66	11.57	3.90	1.8	Parallel; Regular; Rectilinear	No	Straight	Yes	Triangular						No					Natural	Whole	Irregular	5.03	No action on it	1	0	1	103	79	Upper face	Right
262	Ravin Blanc X	Layer 2	G1	1				Screening					No	Fragment d'éclat rectiligne en quartz	1 cm	Flake	Quartz, type Q2	Mesial	7.64	6.95	1.31	0.1	Rectilinear	No	Undetermined	No							No
263	Ravin Blanc X	Layer 2	G1	1				Screening					No	Fragment d'éclat de moins de 1,5 cm	1,5 cm	Flake	Quartz, type Q2	Undetermined				0.3											No
264	Ravin Blanc X	Layer 2	G1	1				Screening					No	Fragment d'éclat rectiligne en quartz	1 cm	Flake	Quartz, type Q2	Proximal	8.11	9.86	0.98	0.1	Parallel; Regular; Rectilinear	No	Undetermined	No							No					Smooth / Plain	Whole	Smooth	1.22	No action on it	1	1	1	80	95	No	No
265	Ravin Blanc X	Layer 2	G1	1				Screening					No	Fragment d'éclat de moins de 1 cm	1 cm	Flake	Quartz, type Q2	Undetermined				0.1											No
266	Ravin Blanc X	Layer 2	G1	1				Screening					No	Fragment d'éclat de moins de 0,5 cm	0,5 cm	Flake	Quartz, type Q1-2	Undetermined				< 0.1											No
267	Ravin Blanc X	Layer 2	G1	1				Screening					No	Fragment d'éclat de moins de 1 cm	1 cm	Flake	Quartz, type Q2	Mesial				0.1											No
268	Ravin Blanc X	Layer 2	G1	1				Screening					No	Fragment d'éclat de moins de 1 cm	1 cm	Flake	Quartz, type Q2	Mesial				< 0.1											No
269	Ravin Blanc X	Layer 2	G1	1				Screening					Yes	Fragment d'éclat allongé rectiligne en quartz	1 cm	Elongated flake	Quartz, type Q2	Mesial	8.57	5.61	1.76	0.2		No	Straight	No							No
270	Ravin Blanc X	Layer 2	G1	1				Screening					No	Fragment d'éclat de moins de 1 cm	1 cm	Flake	Quartz, type Q1-2	Mesial				0.1											No
271	Ravin Blanc X	Layer 2	G1	1				Screening					No	Fragment d'éclat de moins de 1 cm	1 cm	Flake	Quartz, type Q2	Mesial				0.1											No
185b	Ravin Blanc X	Layer 2	F1-G1	1	1562409,515	-1360749,15	-1,8667	In situ	Total station			Yes	No	Fragment d'éclat allongé en quartz	2 cm	Elongated flake	Quartz, type Q2	Undetermined				0.4	Parallel; Regular	No	Straight	No	Triangular						No
273	Ravin Blanc X	Layer 2	G1	1				Screening					No	Fragment d'éclat de moins de 0,5 cm	0,5 cm	Flake	Quartz, type Q1-2	Undetermined				< 0.1											No
274	Ravin Blanc X	Layer 2	G1	1				Screening					No	Fragment d'éclat de moins de 1 cm	1 cm	Flake	Quartz, type Q1-2	Mesio-proximal				< 0.1											No
275	Ravin Blanc X	Layer 2	G1	1				Screening					No	Fragment d'éclat de moins de 1 cm	1 cm	Flake	Quartz, type Q2	Mesial				< 0.1											No
276	Ravin Blanc X	Layer 2	G1	1				Screening					No	Éclat de moins de 1 cm	1 cm	Flake	Quartz, type Q1-2	Whole				< 0.1											No
277	Ravin Blanc X	Layer 2	G1	1				Screening					No	Éclat de moins de 1 cm	1 cm	Flake	Quartz, type Q2	Whole				< 0.1											No
185c	Ravin Blanc X	Layer 2	F1-G1	1	1562409,515	-1360749,15	-1,8667	In situ	Total station			Yes	No	Fragment d'éclat allongé en quartz		Elongated flake	Quartz, type Q2	Mesio-distal	21.53	12.34	3.71	0.9	Parallel	No	Straight	No		1	210a				No
279	Ravin Blanc X	Layer 2	G1	1				Screening					No	Éclat de moins de 1,5 cm	1,5 cm	Flake	Quartz, type Q1-2	Almost whole				0.7											No
185d	Ravin Blanc X	Layer 2	F1-G1	1	1562409,515	-1360749,15	-1,8667	In situ	Total station			Yes	No	Fragment d'éclat en quartz avec une cassure en Siret		Flake	Quartz, type Q2	Whole	20.44	12.40	2.33	0.7		No	Straight	No		2	66	141			No					Smooth / Plain	Siret	Smooth	1.92	No action on it	1	0	1	74	96	Ventral face	No
185f	Ravin Blanc X	Layer 2	F1-G1	1	1562409,515	-1360749,15	-1,8667	In situ	Total station			Yes	No	Débris en quartz		Angular waste	Quartz, type Q2	Undetermined				0.8											No
185g	Ravin Blanc X	Layer 2	F1-G1	1	1562409,515	-1360749,15	-1,8667	In situ	Total station			Yes	No	Débris en quartz		Angular waste	Quartz, type Q2	Undetermined				0.3											No
283	Ravin Blanc X	Layer 2	G1	1				Screening					No	Fragment d'éclat de moins de 1 cm	1 cm	Flake	Quartz, type Q1-2	Undetermined				0.3											No
284	Ravin Blanc X	Layer 2	F1-G1	1				Screening					No	Fragment d'éclat de moins de 1,5 cm	1,5 cm	Flake	Quartz, type Q1-2	Undetermined				0.4											No
285	Ravin Blanc X	Layer 2	F1-G1	1				Screening					No	Fragment d'éclat de moins de 1,5 cm	1,5 cm	Flake	Quartz, type Q1-2	Undetermined				0.4											No
185i	Ravin Blanc X	Layer 2	F1-G1	1	1562409,515	-1360749,15	-1,8667	In situ	Total station			Yes	Yes	Débris en quartz		Angular waste	Quartz, type Q2	Undetermined				0.2											No
287	Ravin Blanc X	Layer 2	F1-G1	1				Screening					No	Fragment d'éclat rectiligne en quartz	1,5 cm	Flake	Quartz, type Q3	Mesial	9.10	13.84	5.33	0.5	Parallel; Regular; Rectilinear	No	Undetermined	No							No
288	Ravin Blanc X	Layer 2	F1-G1	1				Screening					Yes	Fragment d'éclat rectiligne en quartz	1,5 cm	Flake	Quartz, type Q2	Proximal	10.86	9.54	1.76	0.2	Parallel; Regular; Rectilinear	No	Straight	No							No					Faceted / Prepared	Whole	Irregular	1.59	Faceted	1	1	1	86	93	No	Right
185j	Ravin Blanc X	Layer 2	F1-G1	1	1562409,515	-1360749,15	-1,8667	In situ	Total station			Yes	No	Débris en quartz		Angular waste	Quartz, type Q2	Undetermined				0.3											No
187a	Ravin Blanc X	Layer 2	F1-G1	1	1562409,5	-1360748,961	-1,8207	In situ	Total station		Horizontal	No	Yes	Éclat cortical de nettoyage de réfléchissements en quartz		Flake	Quartz, type Q2	Whole	21.13	23.98	6.82	3.5		No	Straight	No							Yes	Light neo-cortex		Upper face	40	Faceted / Prepared	Siret	Irregular	4.40	Abraded	1	2	1	72	119	Ventral face	No
187c	Ravin Blanc X	Layer 2	F1-G1	1	1562409,5	-1360748,961	-1,8207	In situ	Total station			Yes	Yes	Débris cortical en quartz		Angular waste	Quartz, type Q2	Undetermined				0.9											Yes	Light neo-cortex
292	Ravin Blanc X	Layer 2	F1-G1	1				Screening					No	Fragment d'éclat de moins de 1 cm	1 cm	Flake	Quartz, type Q2	Almost whole				0.2											No
293	Ravin Blanc X	Layer 2	F1-G1	1				Screening					Yes	Fragment d'éclat de moins de 1 cm	1 cm	Flake	Quartz, type Q2	Mesio-proximal				0.1											No
294	Ravin Blanc X	Layer 2	F1-G1	1				Screening					No	Fragment d'éclat de moins de 1 cm	1 cm	Flake	Quartz, type Q2	Undetermined				0.1											No
295	Ravin Blanc X	Layer 2	F1-G1	1				Screening					Yes	Fragment d'éclat de moins de 1,5 cm	1,5 cm	Flake	Quartz, type Q2	Mesio-proximal				0.3											No
296	Ravin Blanc X	Layer 2	F1-G1	1				Screening					No	Fragment d'éclat de moins de 1 cm	1 cm	Flake	Quartz, type Q2	Mesio-proximal				0.1											No
188a	Ravin Blanc X	Layer 2	F1-G1	1	1562409,4	-1360748,893	-1,8426	In situ	Total station			Yes	No	Éclat latéral et débordant en quartz		Flake	Quartz, type Q2	Whole	21.18	19.28	4.35	0.9		No	Straight	No							No					Smooth / Plain	Whole	Irregular	2.58	Abraded	3	3	1	94	92	Ventral face	Left
298	Ravin Blanc X	Layer 2	F1-G1	1				Screening					No	Fragment d'éclat de moins de 1,5 cm	1,5 cm	Flake	Quartz, type Q2	Distal				0.4											No
299	Ravin Blanc X	Layer 2	F1-G1	1				Screening					Yes	Fragment d'éclat de moins de 1 cm	1 cm	Flake	Quartz, type Q2	Mesial				0.2											No
300	Ravin Blanc X	Layer 2	F1-G1	1				Screening					No	Fragment d'éclat de moins de 1 cm	1 cm	Flake	Quartz, type Q1-2	Undetermined				0.1											No
301	Ravin Blanc X	Layer 2	F1-G1	1				Screening					No	Fragment d'éclat de moins de 1,5 cm	1,5 cm	Flake	Quartz, type Q1-2	Undetermined				0.3											No
302	Ravin Blanc X	Layer 2	F1-G1	1				Screening					Yes	Fragment d'éclat de moins de 1,5 cm	1,5 cm	Flake	Quartz, type Q1-2	Undetermined				0.2											No
303	Ravin Blanc X	Layer 2	F1-G1	1				Screening					Yes	Fragment d'éclat de moins de 1 cm	1 cm	Flake	Quartz, type Q2	Mesial				< 0.1											No
304	Ravin Blanc X	Layer 2	F1-G1	1				Screening					Yes	Fragment d'éclat rectiligne en quartz	1,5 cm	Flake	Quartz, type Q2	Mesial	7.72	11.93	1.76	0.2	Parallel; Regular; Rectilinear	No	Undetermined	No							No
305	Ravin Blanc X	Layer 2	F1-G1	1				Screening					Yes	Fragment d'éclat de moins de 1 cm	1 cm	Flake	Quartz, type Q2	Mesial				0.1											No
306	Ravin Blanc X	Layer 2	F1-G1	1				Screening					Yes	Fragment d'éclat de moins de 1 cm	1 cm	Flake	Quartz, type Q2	Undetermined				< 0.1											No
307	Ravin Blanc X	Layer 2	F1-G1	1				Screening					Yes	Fragment d'éclat de moins de 1 cm	1 cm	Flake	Quartz, type Q1-2	Undetermined				< 0.1											No
308	Ravin Blanc X	Layer 2	F1-G1	1				Screening					No	Éclat de moins de 1,5 cm	1,5 cm	Flake	Quartz, type Q2	Whole				0.2											No
188b	Ravin Blanc X	Layer 2	F1-G1	1	1562409,4	-1360748,893	-1,8426	In situ	Total station			Yes	Yes	Fragment d'éclat rectiligne en quartz		Flake	Quartz, type Q2	Mesio-proximal	20.16	13.80	3.67	1.4	Parallel; Regular; Rectilinear	No	Straight	No							No					Smooth / Plain	Whole	Smooth	4.45	Abraded	1	2	1	114	64	Ventral face	No
310	Ravin Blanc X	Layer 2	F1-G1	1				Screening					No	Fragment d'éclat de moins de 1 cm	1 cm	Flake	Quartz, type Q1-2	Mesial				0.1											No
311	Ravin Blanc X	Layer 2	F1-G1	1				Screening					No	Éclat de moins de 1 cm	1 cm	Flake	Quartz, type Q2	Whole				0.1											No
312	Ravin Blanc X	Layer 2	F1-G1	1				Screening					No	Fragment d'éclat de moins de 1,5 cm	1,5 cm	Flake	Quartz, type Q2	Mesio-proximal				0.2											No
313	Ravin Blanc X	Layer 2	F1-G1	1				Screening					No	Fragment d'éclat de moins de 1 cm	1 cm	Flake	Quartz, type Q1-2	Undetermined				0.1											No
314	Ravin Blanc X	Layer 2	F1-G1	1				Screening					No	Fragment d'éclat de moins de 1 cm	1 cm	Flake	Quartz, type Q2	Mesial				0.1											No
315	Ravin Blanc X	Layer 2	F1-G1	1				Screening					No	Éclat allongé de moins de 1 cm	1 cm	Elongated flake	Quartz, type Q2	Almost whole				< 0.1											No
316	Ravin Blanc X	Layer 2	F1-G1	1				Screening					No	Éclat de moins de 1 cm	1 cm	Flake	Quartz, type Q1-2	Whole				0.1											No
317	Ravin Blanc X	Layer 2	F1-G1	1				Screening					No	Fragment d'éclat allongé de moins de 1 cm	1 cm	Elongated flake	Quartz, type Q2	Mesio-distal				0.1											No
318	Ravin Blanc X	Layer 2	F1-G1	1				Screening					No	Fragment d'éclat de moins de 1 cm	1 cm	Flake	Quartz, type Q2	Undetermined				< 0.1											No
319	Ravin Blanc X	Layer 2	F1-G1	1				Screening					Yes	Fragment d'éclat de moins de 1 cm	1 cm	Flake	Quartz, type Q2	Undetermined				< 0.1											No
320	Ravin Blanc X	Layer 2	F1-G1	1				Screening					No	Fragment d'éclat de moins de 1 cm	1 cm	Flake	Quartz, type Q2	Undetermined				< 0.1											No
321	Ravin Blanc X	Layer 2	F1-G1	1				Screening					No	Fragment d'éclat allongé de moins de 1,5 cm	1,5 cm	Elongated flake	Quartz, type Q2	Mesio-proximal				< 0.1											No
322	Ravin Blanc X	Layer 2	F1-G1	1				Screening					No	Fragment d'éclat de moins de 1 cm	1 cm	Flake	Quartz, type Q2	Undetermined				< 0.1											No
323	Ravin Blanc X	Layer 2	F1-G1	1				Screening					No	Fragment d'éclat de moins de 1 cm	1 cm	Flake	Quartz, type Q1	Undetermined				0.1											No
324	Ravin Blanc X	Layer 2	F1-G1	1				Screening					No	Fragment d'éclat de moins de 1 cm	1 cm	Flake	Quartz, type Q1-2	Undetermined				0.2											No
325	Ravin Blanc X	Layer 2	F1-G1	1				Screening					No	Fragment d'éclat rectiligne en quartz	1 cm	Flake	Quartz, type Q2	Mesial	6.93	5.04	1.64	< 0.1	Parallel; Regular; Rectilinear	No	Straight	No	Triangular						No
188c	Ravin Blanc X	Layer 2	F1-G1	1	1562409,4	-1360748,893	-1,8426	In situ	Total station			Yes	No	Éclat allongé en quartz avec une cassure en Siret		Elongated flake	Quartz, type Q2	Mesio-proximal	20.76	11.56	2.58	0.5		No	Straight	Yes							Yes	Light neo-cortex		Platform	100	Natural	Siret	Smooth	2.38	No action on it	0	0	1	84	90	No	Left
327	Ravin Blanc X	Layer 2	F1-G1	1				Screening					No	Fragment d'éclat de moins de 1,5 cm	1,5 cm	Flake	Quartz, type Q1-2	Undetermined				0.5											No
328	Ravin Blanc X	Layer 2	F1-G1	1				Screening					No	Fragment d'éclat de moins de 1,5 cm	1,5 cm	Flake	Quartz, type Q2	Whole				0.2											No
329	Ravin Blanc X	Layer 2	F1-G1	1				Screening					No	Fragment de lamelle rectiligne en quartz	1,5 cm	Bladelet	Quartz, type Q2	Mesio-distal	14.35	6.81	2.25	0.2	Parallel; Regular; Rectilinear	No	Curved	No	Triangular						No
330	Ravin Blanc X	Layer 2	F1-G1	1				Screening					No	Lamelle rectiligne en quartz	1 cm	Bladelet	Quartz, type Q2	Almost whole	9.87	4.29	1.14	0.1	Parallel; Regular; Rectilinear	No	Straight	Yes	Triangular						No					Faceted / Prepared	Whole	Irregular	1.60	Faceted	1	1	1	80	100	Ventral face	No
331	Ravin Blanc X	Layer 2	F1-G1	1				Screening					No	Fragment d'éclat allongé rectiligne en quartz	1,5 cm	Elongated flake	Quartz, type Q2	Mesial	11.75	7.01	1.57	0.1	Parallel; Regular; Rectilinear	No	Straight	No							No
188h	Ravin Blanc X	Layer 2	F1-G1	1	1562409,4	-1360748,893	-1,8426	In situ	Total station			Yes	No	Éclat réfléchi en quartz	2 cm	Flake	Quartz, type Q2	Whole	9.57	16.92	2.24	0.4		No	Straight	No							No					Dihedral	Whole	Smooth	3.07	No action on it	1	1	1	68	104	Ventral face	No
333	Ravin Blanc X	Layer 2	F1-G1	1				Screening					No	Fragment d'éclat allongé de moins de 1,5 cm	1,5 cm	Elongated flake	Quartz, type Q2	Mesio-distal				0.1											No
334	Ravin Blanc X	Layer 2	F1-G1	1				Screening					Yes	Fragment d'éclat rectiligne en quartz	1,5 cm	Flake	Quartz, type Q2	Mesial	14.32	9.93	2.37	0.4	Parallel; Regular; Rectilinear	No	Straight	No	Trapezoidal						No
335	Ravin Blanc X	Layer 2	F1-G1	1				Screening					No	Fragment d'éclat rectiligne en quartz	1,5 cm	Flake	Quartz, type Q2	Proximal	12.23	13.27	3.25	0.7	Parallel; Regular; Rectilinear	No	Undetermined	No							No					Smooth / Plain	Whole	Irregular	2.17	Uncertain	1	2	0	87	90	Ventral face	No
188i	Ravin Blanc X	Layer 2	F1-G1	1	1562409,4	-1360748,893	-1,8426	In situ	Total station			Yes	Yes	Débris en quartz		Angular waste	Quartz, type Q2	Undetermined				0.6											No
337	Ravin Blanc X	Layer 2	F1-G1	1				Screening					Yes	Mini-grattoir sur fragment d'éclat en quartz	1,5 cm	Flake	Quartz, type Q3	Undetermined				0.8		No	Undetermined	No							No
188l	Ravin Blanc X	Layer 2	F1-G1	1	1562409,4	-1360748,893	-1,8426	In situ	Total station			Yes	Yes	Débris en quartz		Angular waste	Quartz, type Q2	Undetermined				< 0.1											No
339	Ravin Blanc X	Layer 2	F1-G1	1				Screening					Yes	Fragment d'éclat rectiligne en quartz	1,5 cm	Flake	Quartz, type Q2	Mesio-proximal	12.95	10.55	2.31	0.5	Parallel; Regular; Rectilinear	No	Straight	No							No					Faceted / Prepared	Whole	Irregular	2.69	Abraded; Faceted	1	0	1	82	90	Ventral face	Right
340	Ravin Blanc X	Layer 2	F1-G1	1				Screening					No	Fragment d'éclat de moins de 1,5 cm	1,5 cm	Flake	Quartz, type Q2	Mesial				0.6											No
188m	Ravin Blanc X	Layer 2	F1-G1	1	1562409,4	-1360748,893	-1,8426	In situ	Total station			Yes	No	Débris en quartz		Angular waste	Quartz, type Q2	Undetermined				0.8											No
188n	Ravin Blanc X	Layer 2	F1-G1	1	1562409,4	-1360748,893	-1,8426	In situ	Total station			Yes	Yes	Débris en quartz		Angular waste	Quartz, type Q2	Undetermined				0.2											No
188p	Ravin Blanc X	Layer 2	F1-G1	1	1562409,4	-1360748,893	-1,8426	In situ	Total station			Yes	Yes	Débris en quartz		Angular waste	Quartz, type Q2	Undetermined				0.1											No
344	Ravin Blanc X	Layer 2	F1-G1	1				Screening					Yes	Fragment d'éclat de moins de 1,5 cm	1,5 cm	Flake	Quartz, type Q2	Undetermined				0.5											No
345	Ravin Blanc X	Layer 2	F1-G1	1				Screening					Yes	Fragment d'éclat de moins de 1,5 cm	1,5 cm	Flake	Quartz, type Q1-2	Undetermined				0.5											No
346	Ravin Blanc X	Layer 2	F1-G1	1				Screening					No	Fragment d'éclat de moins de 1,5 cm	1,5 cm	Flake	Quartz, type Q2	Distal				0.2											No
347	Ravin Blanc X	Layer 2	F1-G1	1				Screening					No	Fragment d'éclat de moins de 1,5 cm	1,5 cm	Flake	Quartz, type Q2	Mesio-proximal				0.4											No
188q	Ravin Blanc X	Layer 2	F1-G1	1	1562409,4	-1360748,893	-1,8426	In situ	Total station			Yes	No	Débris en quartz		Angular waste	Quartz, type Q1-2	Undetermined				0.8											No
349	Ravin Blanc X	Layer 2	F1-G1	1				Screening					No	Fragment d'éclat rectiligne en quartz	1,5 cm	Flake	Quartz, type Q1-2	Mesio-proximal	13.77	9.39	2.04	0.3	Parallel; Regular; Rectilinear	No	Straight	No							No					Smooth / Plain	Whole	Smooth	1.43	Abraded	2	2	1	72	107	Ventral face	No
350	Ravin Blanc X	Layer 2	F1-G1	1				Screening					No	Fragment d'éclat de moins de 1,5 cm	1,5 cm	Flake	Quartz, type Q1-2	Undetermined				0.4											No
351	Ravin Blanc X	Layer 2	F1-G1	1				Screening					No	Fragment d'éclat de moins de 1,5 cm	1,5 cm	Flake	Quartz, type Q2	Mesio-distal				0.3											No
352	Ravin Blanc X	Layer 2	F1-G1	1				Screening					No	Fragment d'éclat rectiligne en quartz	1,5 cm	Flake	Quartz, type Q2	Mesio-proximal	12.18	11.05	2.67	0.4	Parallel; Regular; Rectilinear	No	Undetermined	No							No					Faceted / Prepared	Whole	Irregular	3.31	Faceted	2	1	0	81	93	Ventral face	Left
188r	Ravin Blanc X	Layer 2	F1-G1	1	1562409,4	-1360748,893	-1,8426	In situ	Total station			Yes	Yes	Débris en quartz		Angular waste	Quartz, type Q2	Undetermined				0.2											No
188s	Ravin Blanc X	Layer 2	F1-G1	1	1562409,4	-1360748,893	-1,8426	In situ	Total station			Yes	Yes	Débris en quartz		Angular waste	Quartz, type Q2	Undetermined				0.3											No
355	Ravin Blanc X	Layer 2	F1-G1	1				Screening					No	Fragment d'éclat rectiligne en quartz	1,5 cm	Flake	Quartz, type Q2	Mesial	13.98	10.17	2.43	0.4	Parallel; Regular; Rectilinear	No	Straight	No							No
356	Ravin Blanc X	Layer 2	F1-G1	1				Screening					No	Fragment d'éclat de moins de 1,5 cm	1,5 cm	Flake	Quartz, type Q1-2	Mesial				0.5											No
357	Ravin Blanc X	Layer 2	F1-G1	1				Screening					No	Fragment d'éclat de moins de 1,5 cm	1,5 cm	Flake	Quartz, type Q2	Mesio-distal				0.3											No
358	Ravin Blanc X	Layer 2	F1-G1	1				Screening					No	Fragment d'éclat de moins de 1,5 cm	1,5 cm	Flake	Quartz, type Q2	Undetermined				0.2											No
188t	Ravin Blanc X	Layer 2	F1-G1	1	1562409,4	-1360748,893	-1,8426	In situ	Total station			Yes	No	Débris en quartz		Angular waste	Quartz, type Q2	Undetermined				0.1											No
360	Ravin Blanc X	Layer 2	F1-G1	1				Screening					No	Fragment d'éclat de moins de 1,5 cm	1,5 cm	Flake	Quartz, type Q2	Undetermined				0.8											No
361	Ravin Blanc X	Layer 2	F1-G1	1				Screening					No	Fragment d'éclat rectiligne en quartz	1,5 cm	Flake	Quartz, type Q2	Mesio-proximal	11.80	10.28	2.28	0.4	Parallel; Rectilinear	No	Straight	No							No					Smooth / Plain	Whole	Smooth	2.61	No action on it	2	2	1	84	98	Ventral face	Left
188u	Ravin Blanc X	Layer 2	F1-G1	1	1562409,4	-1360748,893	-1,8426	In situ	Total station			Yes	No	Débris en quartz		Angular waste	Quartz, type Q2	Undetermined				0.3											No
363	Ravin Blanc X	Layer 2	F1-G1	1				Screening					No	Éclat débordant en quartz	1,5 cm	Flake	Quartz, type Q2	Whole	14.98	13.67	3.90	1.0	No	No	Straight	No							No					Smooth / Plain	Whole	Smooth	1.55	Uncertain	1	0	1	51	107	Ventral face	Right
196a	Ravin Blanc X	Layer 2	F1-G1	1	1562409,498	-1360749,023	-1,8184	In situ	Total station		Horizontal	No	Yes	Éclat cortical en quartz		Flake	Quartz, type Q2	Whole	18.65	23.66	6.68	1.1	No	No	Straight	No							Yes	Light neo-cortex		Platform	100	Natural	Whole	Smooth	7.20	Abraded	1	1	0	81	121	Upper face	Right
196b	Ravin Blanc X	Layer 2	F1-G1	1	1562409,498	-1360749,023	-1,8184	In situ	Total station		Horizontal	No	No	Fragment d'éclat en quartz avec une coche	2 cm	Flake	Quartz, type Q2	Undetermined				0.8		No	Straight	No							No
366	Ravin Blanc X	Layer 2	F1-G1	1				Screening					No	Fragment d'éclat de moins de 1,5 cm	1,5 cm	Flake	Quartz, type Q1-2	Undetermined				0.5											No
367	Ravin Blanc X	Layer 2	F1-G1	1				Screening					No	Fragment d'éclat de moins de 1,5 cm	1,5 cm	Flake	Quartz, type Q2	Mesio-proximal				0.2											No
200a	Ravin Blanc X	Layer 2	F1-G1	1	1562409,21	-1360749,138	-1,8278	In situ	Total station		Inclined	No	No	Débris cortical en quartz		Angular waste	Quartz, type Q2	Undetermined				4.4											Yes	Light neo-cortex + glazed natural surface
369	Ravin Blanc X	Layer 2	F1-G1	1				Screening					No	Fragment d'éclat de moins de 1,5 cm	1,5 cm	Flake	Quartz, type Q2	Mesio-distal				0.2											No
370	Ravin Blanc X	Layer 2	F1-G1	1				Screening					No	Fragment d'éclat de moins de 1,5 cm	1,5 cm	Flake	Quartz, type Q2	Distal				0.4											No
371	Ravin Blanc X	Layer 2	F1-G1	1				Screening					No	Éclat de moins de 1,5 cm	1,5 cm	Flake	Quartz, type Q2	Mesio-proximal				0.3											No
372	Ravin Blanc X	Layer 2	F1-G1	1				Screening					No	Fragment d'éclat de moins de 1,5 cm	1,5 cm	Flake	Quartz, type Q2	Undetermined				0.3											No
200b	Ravin Blanc X	Layer 2	F1-G1	1	1562409,21	-1360749,138	-1,8278	In situ	Total station		Inclined	No	No	Éclat réfléchi en quartz		Flake	Quartz, type Q2	Whole	22.44	22.19	6.02	3.8	Parallel; Regular; Rectilinear	No	Straight	No							No					Dihedral	Whole	Irregular	3.93	Abraded	2	3	1	88	76	Ventral face	Right
374	Ravin Blanc X	Layer 2	F1-G1	1				Screening					No	Fragment d'éclat de moins de 1,5 cm	1,5 cm	Flake	Quartz, type Q2	Mesio-proximal				0.5											No
200c	Ravin Blanc X	Layer 2	F1-G1	1	1562409,21	-1360749,138	-1,8278	In situ	Total station		Inclined	No	No	Éclat en quartz		Flake	Quartz, type Q2	Whole	18.72	26.09	5.08	2.1		No	Straight	No							No					Faceted / Prepared	Whole	Irregular	5.65	Faceted	2	3	1	59	130	Ventral face	No
376	Ravin Blanc X	Layer 2	F1-G1	1				Screening					Yes	Fragment d'éclat de moins de 1 cm	1 cm	Flake	Quartz, type Q2	Undetermined				0.1											No
205a	Ravin Blanc X	Layer 2	F1-G1	1	1562409,623	-1360749,128	-1,8351	In situ	Total station			Yes	No	Débris en quartz		Angular waste	Quartz, type Q2	Undetermined				2.9											No
205b	Ravin Blanc X	Layer 2	F1-G1	1	1562409,623	-1360749,128	-1,8351	In situ	Total station			Yes	No	Fragment d'éclat allongé en quartz	2 cm	Elongated flake	Quartz, type Q2	Mesio-distal	17.36	10.78	3.95	0.6	Parallel	No	Straight	No							No
379	Ravin Blanc X	Layer 2	F1-G1	1				Screening					Yes	Fragment d'éclat de moins de 1,5 cm	1,5 cm	Flake	Quartz, type Q2	Undetermined				0.2											No
205d	Ravin Blanc X	Layer 2	F1-G1	1	1562409,623	-1360749,128	-1,8351	In situ	Total station			Yes	Yes	Débris en quartz		Angular waste	Quartz, type Q2	Undetermined				0.2											No
381	Ravin Blanc X	Layer 2	F1-G1	1				Screening					No	Fragment d'éclat de moins de 1 cm	1 cm	Flake	Quartz, type Q2	Undetermined				0.2											No
382	Ravin Blanc X	Layer 2	F1-G1	1				Screening					Yes	Fragment d'éclat allongé de moins de 1,5 cm	1,5 cm	Elongated flake	Quartz, type Q2	Mesio-proximal				0.2											No
383	Ravin Blanc X	Layer 2	F1-G1	1				Screening					Yes	Fragment d'éclat de moins de 1 cm	1 cm	Flake	Quartz, type Q2	Undetermined				0.2											No
208d	Ravin Blanc X	Layer 2	F1-G1	1	1562409,348	-1360749,255	-1,8261	In situ	Total station			Yes	No	Débris en quartz		Angular waste	Quartz, type Q2	Undetermined				0.4											No
208e	Ravin Blanc X	Layer 2	F1-G1	1	1562409,348	-1360749,255	-1,8261	In situ	Total station			Yes	No	Débris en quartz		Angular waste	Quartz, type Q1-2	Undetermined				0.4											No
208f	Ravin Blanc X	Layer 2	F1-G1	1	1562409,348	-1360749,255	-1,8261	In situ	Total station			Yes	No	Débris en quartz		Angular waste	Quartz, type Q1-2	Undetermined				0.2											No
209b	Ravin Blanc X	Layer 2	F1-G1	1	1562409,411	-1360749,125	-1,8452	In situ	Total station			Yes	No	Débris en quartz		Angular waste	Quartz, type Q2	Undetermined				0.8											No
388	Ravin Blanc X	Layer 2	F1-G1	1				Screening					No	Fragment d'éclat de moins de 1,5 cm	1,5 cm	Flake	Quartz, type Q2	Undetermined				0.1											No
389	Ravin Blanc X	Layer 2	F1-G1	1				Screening					No	Éclat de moins de 1 cm	1 cm	Flake	Quartz, type Q2	Almost whole				< 0.1											No
390	Ravin Blanc X	Layer 2	F1-G1	1				Screening					No	Fragment d'éclat de moins de 1 cm	1 cm	Flake	Quartz, type Q1-2	Undetermined				0.1											No
391	Ravin Blanc X	Layer 2	F1-G1	1				Screening					No	Fragment d'éclat de moins de 1 cm	1 cm	Flake	Quartz, type Q2	Distal				< 0.1											No
392	Ravin Blanc X	Layer 2	F1-G1	1				Screening					No	Fragment d'éclat de moins de 1,5 cm	1,5 cm	Flake	Quartz, type Q2	Undetermined				< 0.1											No
210a	Ravin Blanc X	Layer 2	F1-G1	1	1562409,628	-1360749,096	-1,8252	In situ	Total station		Horizontal	No	No	Nucléus volumétrique et pyramidal en quartz		Core	Quartz, type Q2	Whole	42.03	35.76	20.53	36.0		No				1	185c				Yes	Light neo-cortex		Opposite of the knapping surface	25
394	Ravin Blanc X	Layer 2	F1-G1	1				Screening					No	Fragment d'éclat rectiligne en quartz	1 cm	Flake	Quartz, type Q2	Proximal	9.05	9.37	1.27	0.1	Regular; Rectilinear	No	Undetermined	No							No					Dihedral	Whole	Smooth	1.81	Uncertain	1	0	2	77	96	Ventral face	No
395	Ravin Blanc X	Layer 2	F1-G1	1				Screening					No	Fragment d'éclat de moins de 0,5 cm	0,5 cm	Flake	Quartz, type Q2	Proximal				< 0.1											No
396	Ravin Blanc X	Layer 2	F1-G1	1				Screening					No	Fragment d'éclat de moins de 1,5 cm	1,5 cm	Flake	Quartz, type Q2	Mesio-proximal				0.2											No
397	Ravin Blanc X	Layer 2	F1-G1	1				Screening					No	Fragment d'éclat de moins de 1,5 cm	1,5 cm	Flake	Quartz, type Q2	Mesial				0.1											No
398	Ravin Blanc X	Layer 2	F1-G1	1				Screening					No	Fragment d'éclat de moins de 1,5 cm	1,5 cm	Flake	Quartz, type Q2	Undetermined				0.3											No
399	Ravin Blanc X	Layer 2	F1-G1	1				Screening					No	Fragment d'éclat de moins de 1,5 cm	1,5 cm	Flake	Quartz, type Q2	Mesial				0.4											No
400	Ravin Blanc X	Layer 2	F1-G1	1				Screening					No	Fragment d'éclat de moins de 1,5 cm	1,5 cm	Flake	Quartz, type Q2	Undetermined				0.3											No
401	Ravin Blanc X	Layer 2	F1-G1	1				Screening					No	Éclat de moins de 1 cm	1 cm	Flake	Quartz, type Q2	Proximal				0.1											No
402	Ravin Blanc X	Layer 2	F1-G1	1				Screening					No	Fragment d'éclat de moins de 1 cm	1 cm	Flake	Quartz, type Q2	Distal				< 0.1											No
403	Ravin Blanc X	Layer 2	F1-G1	1				Screening					No	Fragment d'éclat de moins de 1 cm	1 cm	Flake	Quartz, type Q2	Mesial				< 0.1											No
404	Ravin Blanc X	Layer 2	F1-G1	1				Screening					No	Éclat de moins de 1,5 cm	1,5 cm	Flake	Quartz, type Q2	Whole				0.2											No
405	Ravin Blanc X	Layer 2	F1-G1	1				Screening					Yes	Fragment d'éclat allongé rectiligne en quartz	1,5 cm	Elongated flake	Quartz, type Q2	Mesio-proximal	12.31	6.64	1.14	0.1	Regular; Rectilinear	No	Straight	No	Triangular						No					Faceted / Prepared	Whole	Irregular	1.69	Faceted	0	0	2	66	112	Ventral face	Left
406	Ravin Blanc X	Layer 2	F1-G1	1				Screening					No	Fragment d'éclat de moins de 1 cm	1 cm	Flake	Quartz, type Q1-2	Mesial				< 0.1											No
407	Ravin Blanc X	Layer 2	F1-G1	1				Screening					No	Fragment d'éclat de moins de 1 cm	1 cm	Flake	Quartz, type Q1-2	Mesial				< 0.1											No
408	Ravin Blanc X	Layer 2	F1-G1	1				Screening					No	Fragment d'éclat rectiligne en quartz	1 cm	Flake	Quartz, type Q2	Mesial	9.73	7.08	1.50	0.1	Regular	No	Straight	No							No
409	Ravin Blanc X	Layer 2	F1-G1	1				Screening					No	Fragment d'éclat de moins de 1 cm	1 cm	Flake	Quartz, type Q2	Mesial				< 0.1											No
410	Ravin Blanc X	Layer 2	F1-G1	1				Screening					No	Fragment d'éclat de moins de 1,5 cm	1,5 cm	Flake	Quartz, type Q2	Mesio-distal				< 0.1											No
411	Ravin Blanc X	Layer 2	F1-G1	1				Screening					No	Fragment d'éclat de moins de 0,5 cm	0,5 cm	Flake	Quartz, type Q2	Undetermined				< 0.1											No
412	Ravin Blanc X	Layer 2	F1-G1	1				Screening					No	Fragment d'éclat de moins de 1 cm	1 cm	Flake	Quartz, type Q2	Undetermined				< 0.1											No
413	Ravin Blanc X	Layer 2	F1-G1	1				Screening					No	Fragment d'éclat en quartz avec négatifs rectilignes	1,5 cm	Flake	Quartz, type Q2	Mesial	10.59	13.15	1.57	0.3	Rectilinear	No	Undetermined	No							No
414	Ravin Blanc X	Layer 2	F1-G1	1				Screening					No	Fragment d'éclat de moins de 1 cm	1 cm	Flake	Quartz, type Q2	Proximal				< 0.1											No
415	Ravin Blanc X	Layer 2	F1-G1	1				Screening					No	Fragment d'éclat de moins de 1,5 cm	1,5 cm	Flake	Quartz, type Q2	Mesio-distal				< 0.1											No
416	Ravin Blanc X	Layer 2	F1-G1	1				Screening					Yes	Fragment d'éclat de moins de 1 cm	1 cm	Flake	Quartz, type Q2	Undetermined				0.2											No
417	Ravin Blanc X	Layer 2	F1-G1	1				Screening					Yes	Fragment d'éclat de moins de 1 cm	1 cm	Flake	Quartz, type Q2	Mesial				< 0.1											No
418	Ravin Blanc X	Layer 2	F1-G1	1				Screening					No	Fragment d'éclat de moins de 1,5 cm	1,5 cm	Flake	Quartz, type Q2	Proximal				0.2											No
419	Ravin Blanc X	Layer 2	F1-G1	1				Screening					No	Fragment d'éclat de moins de 1,5 cm	1,5 cm	Flake	Quartz, type Q2	Mesio-proximal				0.1											No
420	Ravin Blanc X	Layer 2	F1-G1	1				Screening					No	Fragment d'éclat de moins de 1 cm	1 cm	Flake	Quartz, type Q2	Undetermined				< 0.1											No
421	Ravin Blanc X	Layer 2	F1-G1	1				Screening					No	Fragment d'éclat de moins de 1 cm	1 cm	Flake	Quartz, type Q2	Mesio-proximal				0.3											No
210g	Ravin Blanc X	Layer 2	F1-G1	1	1562409,628	-1360749,096	-1,8252	In situ	Total station			Yes	No	Débris en quartz		Angular waste	Quartz, type Q2	Undetermined				0.6											No
423	Ravin Blanc X	Layer 2	F1-G1	1				Screening					No	Fragment d'éclat de moins de 1,5 cm	1,5 cm	Flake	Quartz, type Q2	Mesial				0.2											No
424	Ravin Blanc X	Layer 2	F1-G1	1				Screening					No	Fragment d'éclat de moins de 1 cm	1 cm	Flake	Quartz, type Q2	Undetermined				< 0.1											No
425	Ravin Blanc X	Layer 2	F1-G1	1				Screening					No	Fragment d'éclat de moins de 1 cm	1 cm	Flake	Quartz, type Q1-2	Undetermined				< 0.1											No
426	Ravin Blanc X	Layer 2	F1-G1	1				Screening					No	Fragment d'éclat de moins de 1,5 cm	1,5 cm	Flake	Quartz, type Q1	Undetermined				< 0.1											No
210h	Ravin Blanc X	Layer 2	F1-G1	1	1562409,628	-1360749,096	-1,8252	In situ	Total station			Yes	Yes	Débris en quartz		Angular waste	Quartz, type Q2	Undetermined				0.4											No
428	Ravin Blanc X	Layer 2	F1-G1	1				Screening					No	Fragment d'éclat de moins de 1 cm	1 cm	Flake	Quartz, type Q2	Undetermined				< 0.1											No
429	Ravin Blanc X	Layer 2	F1-G1	1				Screening					No	Fragment d'éclat de moins de 1 cm	1 cm	Flake	Quartz, type Q1-2	Undetermined				< 0.1											No
430	Ravin Blanc X	Layer 2	F1-G1	1				Screening					No	Fragment d'éclat de moins de 1 cm	1 cm	Flake	Quartz, type Q2	Undetermined				< 0.1											No
210i	Ravin Blanc X	Layer 2	F1-G1	1	1562409,628	-1360749,096	-1,8252	In situ	Total station			Yes	No	Débris en quartz		Angular waste	Quartz, type Q2	Undetermined				0.2											No
432	Ravin Blanc X	Layer 2	F1-G1	1				Screening					Yes	Fragment d'éclat de moins de 1 cm	1 cm	Flake	Quartz, type Q1-2	Undetermined				< 0.1											No
210k	Ravin Blanc X	Layer 2	F1-G1	1	1562409,628	-1360749,096	-1,8252	In situ	Total station			Yes	No	Débris en quartz		Angular waste	Quartz, type Q1	Undetermined				< 0.1											No
434	Ravin Blanc X	Layer 2	F1-G1	1				Screening					Yes	Fragment d'éclat de moins de 1 cm	1 cm	Flake	Quartz, type Q2	Distal				< 0.1											No
435	Ravin Blanc X	Layer 2	F1-G1	1				Screening					No	Fragment d'éclat de moins de 1 cm	1 cm	Flake	Quartz, type Q2	Distal				< 0.1											Yes	Glazed natural surface		Upper face	75
211a	Ravin Blanc X	Layer 2	F1-G1	1	1562409,64	-1360749,061	-1,8226	In situ	Total station			Yes	No	Fragment cortical d'éclat outrepassé, débordant et bidirectionnel en quartz		Flake	Quartz, type Q2	Mesio-distal	23.69	24.35	11.06	2.8		No	Undetermined	No							Yes	Light neo-cortex		Opposite of the platform	50
211c	Ravin Blanc X	Layer 2	F1-G1	1	1562409,64	-1360749,061	-1,8226	In situ	Total station			Yes	No	Débris en quartz		Angular waste	Quartz, type Q2	Undetermined				0.7		No									No
211g	Ravin Blanc X	Layer 2	F1-G1	1	1562409,64	-1360749,061	-1,8226	In situ	Total station			Yes	No	Débris en quartz		Angular waste	Quartz, type Q2	Undetermined				0.1											No
211h	Ravin Blanc X	Layer 2	F1-G1	1	1562409,64	-1360749,061	-1,8226	In situ	Total station			Yes	No	Débris en quartz		Angular waste	Quartz, type Q2	Undetermined				< 0.1											No
212a	Ravin Blanc X	Layer 2	F1-G1	1	1562409,727	-1360749,013	-1,8356	In situ	Total station			Yes	Yes	Débris en quartz		Angular waste	Quartz, type Q1-2	Undetermined				1.8											No
212b	Ravin Blanc X	Layer 2	F1-G1	1	1562409,727	-1360749,013	-1,8356	In situ	Total station			Yes	No	Fragment d'éclat rectiligne en quartz	2 cm	Flake	Quartz, type Q2	Mesial	18.25	17.03	4.85	1.4		No	Straight	No							No
212c	Ravin Blanc X	Layer 2	F1-G1	1	1562409,727	-1360749,013	-1,8356	In situ	Total station			Yes	No	Débris en quartz		Angular waste	Quartz, type Q2	Undetermined				0.8											No
443	Ravin Blanc X	Layer 2	D2	1				Screening					No	Fragment d'éclat de moins de 1 cm	1 cm	Flake	Quartz, type Q2	Undetermined				0.2											No
444	Ravin Blanc X	Layer 2	D2	1				Screening					Yes	Fragment d'éclat cortical de moins de 1,5 cm	1,5 cm	Flake	Quartz, type Q2	Mesio-distal				0.9											Yes	Light neo-cortex		Upper face	50
212d	Ravin Blanc X	Layer 2	F1-G1	1	1562409,727	-1360749,013	-1,8356	In situ	Total station			Yes	No	Éclat allongé à section triangulaire en quartz	2 cm	Elongated flake	Quartz, type Q2	Mesial	15.31	7.80	4.28	0.4	Parallel	No	Straight	No							No
212e	Ravin Blanc X	Layer 2	F1-G1	1	1562409,727	-1360749,013	-1,8356	In situ	Total station			Yes	No	Éclat cortical réfléchi, débordant et latéral en quartz	2 cm	Flake	Quartz, type Q2	Whole	12.80	16.46	2.58	0.5		No	Curved	No							Yes	Glazed natural surface		Right edge	100	Smooth / Plain	Whole	Smooth	2.63	No action on it	1	0	1	69	115	Ventral face	Right
447	Ravin Blanc X	Layer 2	D2	1				Screening					No	Éclat cortical de moins de 1,5 cm	1,5 cm	Flake	Quartz, type Q2	Whole				1.2											Yes	Light neo-cortex		Upper face	75
212g	Ravin Blanc X	Layer 2	F1-G1	1	1562409,727	-1360749,013	-1,8356	In situ	Total station			Yes	No	Fragment d'éclat rectiligne en quartz	2 cm	Flake	Quartz, type Q2	Mesio-proximal	14.03	15.56	2.50	0.5	Parallel; Regular; Rectilinear	No	Undetermined	No							No					Faceted / Prepared	Whole	Smooth	1.93	Faceted	2	3	1	78	103	Ventral face	No
212k	Ravin Blanc X	Layer 2	F1-G1	1	1562409,727	-1360749,013	-1,8356	In situ	Total station			Yes	No	Débris en quartz		Angular waste	Quartz, type Q1-2	Undetermined				0.1											No
212l	Ravin Blanc X	Layer 2	F1-G1	1	1562409,727	-1360749,013	-1,8356	In situ	Total station			Yes	No	Débris en quartz		Angular waste	Quartz, type Q2	Undetermined				0.3											No
212m	Ravin Blanc X	Layer 2	F1-G1	1	1562409,727	-1360749,013	-1,8356	In situ	Total station			Yes	Yes	Débris en quartz		Angular waste	Quartz, type Q2	Undetermined				< 0.1											No
452	Ravin Blanc X	Layer 2	D2	1				Screening					No	Fragment de lamelle rectiligne en quartz	1,5 cm	Bladelet	Quartz, type Q2	Mesial	14.67	7.32	3.01	0.3	Rectilinear	No	Straight	No	Triangular						No
453	Ravin Blanc X	Layer 2	D2	1				Screening					No	Fragment d'éclat de moins de 1 cm	1 cm	Flake	Quartz, type Q2	Mesial				0.2											No
454	Ravin Blanc X	Layer 2	D2	1				Screening					No	Fragment d'éclat rectiligne en quartz	1 cm	Flake	Quartz, type Q2	Proximal	6.90	6.94	1.94	0.2	Parallel; Regular; Rectilinear	No	Undetermined	No							No					Undetermined	Undetermined	Irregular	?	Uncertain	2	1	0	?	?	?	?
218a	Ravin Blanc X	Layer 2	F1-G1	1	1562409,399	-1360749,111	-1,8551	In situ	Total station			Yes	No	Fragment d'éclat rectiligne bidirectionnel en quartz avec une coche	2 cm	Flake	Quartz, type Q2	Mesio-distal	17.42	15.11	4.78	1.2	Parallel; Regular; Rectilinear	No	Straight	No							No
456	Ravin Blanc X	Layer 2	D2	1				Screening					No	Fragment d'éclat cortical de moins de 1,5 cm	1,5 cm	Flake	Quartz, type Q2	Undetermined				0.4											Yes	Pronounced neo-cortex (alluvial)	Yellow	Upper face	40	Natural				No action on it	1	0	0
218b	Ravin Blanc X	Layer 2	F1-G1	1	1562409,399	-1360749,111	-1,8551	In situ	Total station			Yes	Yes	Débris en quartz		Angular waste	Quartz, type Q2	Undetermined				0.1											No
218c	Ravin Blanc X	Layer 2	F1-G1	1	1562409,399	-1360749,111	-1,8551	In situ	Total station			Yes	Yes	Débris en quartz		Angular waste	Quartz, type Q2	Undetermined				0.2											No
218d	Ravin Blanc X	Layer 2	F1-G1	1	1562409,399	-1360749,111	-1,8551	In situ	Total station			Yes	No	Débris en quartz		Angular waste	Quartz, type Q1-2	Undetermined				0.1											No
218e	Ravin Blanc X	Layer 2	F1-G1	1	1562409,399	-1360749,111	-1,8551	In situ	Total station			Yes	No	Débris en quartz		Angular waste	Quartz, type Q2	Undetermined				< 0.1											No
221a	Ravin Blanc X	Layer 2	F1-G1	1	1562409,501	-1360749,066	-1,8224	In situ	Total station			Yes	No	Fragment d'éclat en quartz		Flake	Quartz, type Q2	Mesio-proximal	18.37	24.74	8.35	3.1	No	No	Straight	No							No					Smooth / Plain	Whole	Smooth	2.66	Abraded	0	0	2	131	82	Ventral face	Right
221b	Ravin Blanc X	Layer 2	F1-G1	1	1562409,501	-1360749,066	-1,8224	In situ	Total station			Yes	No	Entame en quartz avec une cassure en Siret	2 cm	Flake	Quartz, type Q2	Whole	16.29	12.63	5.03	1.4	No	No	Straight	No							Yes	Light neo-cortex		Upper face	100	Smooth / Plain	Siret	Smooth	3.03	Abraded	0	0	0	67	135	No	No
221e	Ravin Blanc X	Layer 2	F1-G1	1	1562409,501	-1360749,066	-1,8224	In situ	Total station			Yes	No	Débris en quartz		Angular waste	Quartz, type Q2	Undetermined				0.4											No
221f	Ravin Blanc X	Layer 2	F1-G1	1	1562409,501	-1360749,066	-1,8224	In situ	Total station			Yes	No	Débris en quartz		Angular waste	Quartz, type Q2	Undetermined				0.3											No
221g	Ravin Blanc X	Layer 2	F1-G1	1	1562409,501	-1360749,066	-1,8224	In situ	Total station			Yes	No	Débris en quartz		Angular waste	Quartz, type Q2	Undetermined				0.2											No
221h	Ravin Blanc X	Layer 2	F1-G1	1	1562409,501	-1360749,066	-1,8224	In situ	Total station			Yes	No	Débris en quartz		Angular waste	Quartz, type Q2	Undetermined				0.4											No
467	Ravin Blanc X	Layer 2	D3	1				Screening					No	Déchet parasite de corniche, avec contre-bulbe	1 cm	Characteristic waste	Quartz, type Q2	Proximal	9.85	8.76	3.33	0.2	No	No	Undetermined	No							No					Linear				Abraded	1	2	0
221i	Ravin Blanc X	Layer 2	F1-G1	1	1562409,501	-1360749,066	-1,8224	In situ	Total station			Yes	No	Débris en quartz		Angular waste	Quartz, type Q2	Undetermined				0.1											No
469	Ravin Blanc X	Layer 2	D3	1				Screening					No	Éclat cortical de moins de 1,5 cm	1,5 cm	Flake	Quartz, type Q2	Whole				0.7											Yes	Light neo-cortex		Platform	100
470	Ravin Blanc X	Layer 2	D3	1				Screening					No	Fragment d'éclat de moins de 1 cm	1 cm	Flake	Quartz, type Q2	Mesial				0.2					Triangular						No
221j	Ravin Blanc X	Layer 2	F1-G1	1	1562409,501	-1360749,066	-1,8224	In situ	Total station			Yes	No	Débris en quartz		Angular waste	Quartz, type Q2	Undetermined				< 0.1											No
472	Ravin Blanc X	Layer 2	D3	1				Screening					No	Fragment d'éclat de moins de 1 cm	1 cm	Flake	Quartz, type Q2	Undetermined				0.5											No
221k	Ravin Blanc X	Layer 2	F1-G1	1	1562409,501	-1360749,066	-1,8224	In situ	Total station			Yes	No	Débris en quartz		Angular waste	Quartz, type Q1-2	Undetermined				< 0.1											No
221l	Ravin Blanc X	Layer 2	F1-G1	1	1562409,501	-1360749,066	-1,8224	In situ	Total station			Yes	No	Débris en quartz		Angular waste	Quartz, type Q2	Undetermined				< 0.1											No
221m	Ravin Blanc X	Layer 2	F1-G1	1	1562409,501	-1360749,066	-1,8224	In situ	Total station			Yes	No	Débris en quartz		Angular waste	Quartz, type Q1-2	Undetermined				0.1											No
222d	Ravin Blanc X	Layer 2	F1-G1	1	1562409,639	-1360749,183	-1,8283	In situ	Total station			Yes	No	Lamelle corticale en quartz	2 cm	Bladelet	Quartz, type Q2	Whole	17.40	6.43	2.64	0.3	No	No	Straight	No	Triangular						Yes	Glazed natural surface		Upper face	40	Smooth / Plain	Whole	Smooth	3.47	No action on it	2	0	1	65	118	Ventral face	No
477	Ravin Blanc X	Layer 2	D3	1				Screening					No	Fragment d'éclat de moins de 1 cm	1 cm	Flake	Quartz, type Q2	Undetermined				< 0.1											No
478	Ravin Blanc X	Layer 2	D3	1				Screening					No	Fragment d'éclat de moins de 0,5 cm	0,5 cm	Flake	Quartz, type Q2	Undetermined				< 0.1											No
222f	Ravin Blanc X	Layer 2	F1-G1	1	1562409,639	-1360749,183	-1,8283	In situ	Total station			Yes	No	Débris en quartz		Angular waste	Quartz, type Q2	Undetermined				0.1											No
222g	Ravin Blanc X	Layer 2	F1-G1	1	1562409,639	-1360749,183	-1,8283	In situ	Total station			Yes	No	Débris en quartz		Angular waste	Quartz, type Q2	Undetermined				0.4											No
223a	Ravin Blanc X	Layer 2	F1-G1	1	1562409,599	-1360748,986	-1,8333	In situ	Total station			Yes	No	Débris cortical en quartz		Angular waste	Quartz, type Q2	Undetermined				0.9											Yes	Glazed natural surface
223b	Ravin Blanc X	Layer 2	F1-G1	1	1562409,599	-1360748,986	-1,8333	In situ	Total station			Yes	No	Débris en quartz		Angular waste	Quartz, type Q2	Undetermined				0.8											No
483	Ravin Blanc X	Layer 2	D4	1				Screening					No	Éclat cortical de moins de 1,5 cm	1,5 cm	Flake	Quartz, type Q3	Whole				0.6											Yes	Pronounced neo-cortex (alluvial)	Yellow	Platform	100
223c	Ravin Blanc X	Layer 2	F1-G1	1	1562409,599	-1360748,986	-1,8333	In situ	Total station			Yes	No	Débris en quartz		Angular waste	Quartz, type Q2	Undetermined				0.7											No
231a	Ravin Blanc X	Layer 2	F1-G1	1	1562409,511	-1360749,049	-1,8227	In situ	Total station			Yes	No	Fragment d'éclat rectiligne en quartz	2 cm	Flake	Quartz, type Q1-2	Mesio-distal	19.38	14.80	4.78	1.6	Parallel; Regular; Rectilinear	No	Curved	No							Yes	Light neo-cortex		Distal	15	Smooth / Plain			3.73	No action on it	2	0	1	80	100	Ventral face	Right
486	Ravin Blanc X	Layer 2	D4	1				Screening					No	Fragment d'éclat de moins de 1,5 cm	1,5 cm	Flake	Quartz, type Q2	Undetermined				0.8											Yes	Light neo-cortex		Upper face	40
487	Ravin Blanc X	Layer 2	D4	1				Screening					No	Éclat cortical de moins de 1,5 cm	1,5 cm	Flake	Quartz, type Q3	Whole				0.6											Yes	Pronounced neo-cortex (alluvial)	Yellow	Distal	100
231b	Ravin Blanc X	Layer 2	F1-G1	1	1562409,511	-1360749,049	-1,8227	In situ	Total station			Yes	Yes	Débris en quartz		Angular waste	Quartz, type Q3	Undetermined				2.2											No
231c	Ravin Blanc X	Layer 2	F1-G1	1	1562409,511	-1360749,049	-1,8227	In situ	Total station			Yes	No	Éclat allongé cortical en quartz		Elongated flake	Quartz, type Q2	Mesial	18.71	9.90	4.11	1.1	Parallel; Regular	No	Straight	No							Yes	Glazed natural surface		Upper face	75
231d	Ravin Blanc X	Layer 2	F1-G1	1	1562409,511	-1360749,049	-1,8227	In situ	Total station			Yes	No	Débris cortical en quartz		Angular waste	Quartz, type Q2	Undetermined				1.0											Yes	Glazed natural surface
491	Ravin Blanc X	Layer 2	D4	1				Screening					No	Fragment d'éclat de moins de 1,5 cm	1,5 cm	Flake	Quartz, type Q3	Undetermined				0.3											No
231e	Ravin Blanc X	Layer 2	F1-G1	1	1562409,511	-1360749,049	-1,8227	In situ	Total station			Yes	No	Débris cortical en quartz		Angular waste	Quartz, type Q2	Undetermined				0.4											Yes	Light neo-cortex
231f	Ravin Blanc X	Layer 2	F1-G1	1	1562409,511	-1360749,049	-1,8227	In situ	Total station			Yes	No	Débris en quartz		Angular waste	Quartz, type Q1-2	Undetermined				< 0.1											No
231g	Ravin Blanc X	Layer 2	F1-G1	1	1562409,511	-1360749,049	-1,8227	In situ	Total station			Yes	No	Débris en quartz		Angular waste	Quartz, type Q2	Undetermined				< 0.1											No
495	Ravin Blanc X	Layer 2	D4	1				Screening					No	Fragment d'éclat de moins de 1,5 cm	1,5 cm	Flake	Quartz, type Q3	Whole				0.4											Yes	Pronounced neo-cortex (alluvial)	White	Distal	100
233a	Ravin Blanc X	Layer 2	F1-G1	1	1562408,686	-1360749,098	-1,8890	In situ	Total station			Yes	No	Éclat rectiligne en quartz, à distal oblique et partiellement retouché		Flake	Quartz, type Q2	Whole	25.50	21.30	3.28	3.1	Parallel; Regular; Rectilinear	No	Straight	No							No					Dihedral	Whole	Smooth	6.35	No action on it	2	2	2	60	107	Ventral face	Right
497	Ravin Blanc X	Layer 2	D4	1				Screening					No	Fragment d'éclat de moins de 1,5 cm	1,5 cm	Flake	Quartz, type Q3	Undetermined				0.3											No
233b	Ravin Blanc X	Layer 2	F1-G1	1	1562408,686	-1360749,098	-1,8890	In situ	Total station			Yes	No	Éclat rectiligne en quartz, à distal oblique et partiellement retouché		Flake	Quartz, type Q2	Whole	21.92	15.37	3.50	1.4	Parallel; Regular; Rectilinear	No	Straight	No							No					Faceted / Prepared	Whole	Irregular	3.03	Faceted	1	0	0	79	99	Ventral face	Left
233c	Ravin Blanc X	Layer 2	F1-G1	1	1562408,686	-1360749,098	-1,8890	In situ	Total station			Yes	Yes	Éclat allongé rectiligne et réfléchi en quartz	2 cm	Elongated flake	Quartz, type Q2	Whole	19.45	11.72	3.92	1.0	Parallel; Regular; Rectilinear	No	Straight	No							No					Faceted / Prepared	Whole	Irregular	4.50	No action on it	1	0	0	99	102	No	Left
233d	Ravin Blanc X	Layer 2	F1-G1	1	1562408,686	-1360749,098	-1,8890	In situ	Total station			Yes	No	Fragment d'éclat rectiligne en quartz	2 cm	Flake	Quartz, type Q2	Mesio-distal	16.22	14.49	3.86	0.7	Parallel; Regular; Rectilinear	No	Curved	No							No
234a	Ravin Blanc X	Layer 2	F1-G1	1	1562409,531	-1360749,086	-1,8323	In situ	Total station			Yes	Yes	Fragment d'éclat rectiligne en quartz, à distal oblique et partiellement retouché		Flake	Quartz, type Q2	Mesio-distal	22.85	15.31	5.76	1.7	Parallel; Regular; Rectilinear	No	Straight	No							No
234ac	Ravin Blanc X	Layer 2	F1-G1	1	1562409,531	-1360749,086	-1,8323	In situ	Total station			Yes	No	Fragment d'éclat rectiligne en quartz avec une cassure en Siret	2 cm	Flake	Quartz, type Q2	Mesio-proximal	14.01	14.36	3.04	0.8	Parallel; Regular; Rectilinear	No	Straight	No							No					Smooth / Plain	Whole	Smooth	2.71	Faceted	0	1	1	72	103	Ventral face	No
234af	Ravin Blanc X	Layer 2	F1-G1	1	1562409,531	-1360749,086	-1,8323	In situ	Total station			Yes	Yes	Débris en quartz		Angular waste	Quartz, type Q2	Undetermined				0.2											No
234ah	Ravin Blanc X	Layer 2	F1-G1	1	1562409,531	-1360749,086	-1,8323	In situ	Total station			Yes	Yes	Débris en quartz		Angular waste	Quartz, type Q2	Undetermined				0.2											No
234ai	Ravin Blanc X	Layer 2	F1-G1	1	1562409,531	-1360749,086	-1,8323	In situ	Total station			Yes	Yes	Débris en quartz		Angular waste	Quartz, type Q2	Undetermined				0.1											No
234al	Ravin Blanc X	Layer 2	F1-G1	1	1562409,531	-1360749,086	-1,8323	In situ	Total station			Yes	Yes	Débris en quartz		Angular waste	Quartz, type Q2	Undetermined				< 0.1											No
234am	Ravin Blanc X	Layer 2	F1-G1	1	1562409,531	-1360749,086	-1,8323	In situ	Total station			Yes	Yes	Débris en quartz		Angular waste	Quartz, type Q2	Undetermined				< 0.1											No
234an	Ravin Blanc X	Layer 2	F1-G1	1	1562409,531	-1360749,086	-1,8323	In situ	Total station			Yes	No	Débris en quartz		Angular waste	Quartz, type Q2	Undetermined				< 0.1											No
509	Ravin Blanc X	Layer 2	E1	1				Screening					No	Fragment d'éclat de moins de 1,5 cm	1,5 cm	Flake	Quartz, type Q2	Mesio-distal				0.3											No
234ap	Ravin Blanc X	Layer 2	F1-G1	1	1562409,531	-1360749,086	-1,8323	In situ	Total station			Yes	No	Débris en quartz		Angular waste	Quartz, type Q2	Undetermined				< 0.1											No
234aq	Ravin Blanc X	Layer 2	F1-G1	1	1562409,531	-1360749,086	-1,8323	In situ	Total station			Yes	No	Débris en quartz		Angular waste	Quartz, type Q2	Undetermined				< 0.1											No
234ar	Ravin Blanc X	Layer 2	F1-G1	1	1562409,531	-1360749,086	-1,8323	In situ	Total station			Yes	No	Débris en quartz		Angular waste	Quartz, type Q2	Undetermined				0.4											No
234au	Ravin Blanc X	Layer 2	F1-G1	1	1562409,531	-1360749,086	-1,8323	In situ	Total station			Yes	Yes	Débris en quartz		Angular waste	Quartz, type Q2	Undetermined				0.1											No
234ax	Ravin Blanc X	Layer 2	F1-G1	1	1562409,531	-1360749,086	-1,8323	In situ	Total station			Yes	Yes	Débris en quartz		Angular waste	Quartz, type Q2	Undetermined				0.2											No
515a	Ravin Blanc X	Layer 2	E3	1			-185	In situ	Altitude taken with builder's level				Yes	Fragment d'éclat de moins de 1,5 cm	1,5 cm	Flake	Quartz, type Q2	Undetermined				2.3											No
234ay	Ravin Blanc X	Layer 2	F1-G1	1	1562409,531	-1360749,086	-1,8323	In situ	Total station			Yes	No	Débris en quartz		Angular waste	Quartz, type Q1	Undetermined				0.2											No
234b	Ravin Blanc X	Layer 2	F1-G1	1	1562409,531	-1360749,086	-1,8323	In situ	Total station			Yes	Yes	Fragment d'éclat cortical en quartz	2 cm	Flake	Quartz, type Q2	Mesio-proximal	15.25	17.43	4.30	1.0		No	Straight	No							Yes	Light neo-cortex		Left edge	70	Smooth / Plain	Whole	Smooth	2.84	No action on it	2	2	2	81	98	Ventral face	No
518	Ravin Blanc X	Layer 2	E3	1				Screening					No	Fragment d'éclat cortical de moins de 1 cm	1 cm	Flake	Chert	Undetermined				0.3											Yes	Light neo-cortex		Upper face	40
234bf	Ravin Blanc X	Layer 2	F1-G1	1	1562409,531	-1360749,086	-1,8323	In situ	Total station			Yes	Yes	Débris cortical en quartz		Angular waste	Quartz, type Q2	Undetermined				0.3		No									Yes	Light neo-cortex
234bg	Ravin Blanc X	Layer 2	F1-G1	1	1562409,531	-1360749,086	-1,8323	In situ	Total station			Yes	No	Débris cortical en quartz		Angular waste	Quartz, type Q2	Undetermined				< 0.1											Yes	Glazed natural surface
234bj	Ravin Blanc X	Layer 2	F1-G1	1	1562409,531	-1360749,086	-1,8323	In situ	Total station			Yes	No	Débris en quartz		Angular waste	Quartz, type Q2	Undetermined				0.2											No
234bk	Ravin Blanc X	Layer 2	F1-G1	1	1562409,531	-1360749,086	-1,8323	In situ	Total station			Yes	No	Débris en quartz		Angular waste	Quartz, type Q2	Undetermined				0.1											No
234bn	Ravin Blanc X	Layer 2	F1-G1	1	1562409,531	-1360749,086	-1,8323	In situ	Total station			Yes	No	Débris en quartz		Angular waste	Quartz, type Q2	Undetermined				0.7											No
234bp	Ravin Blanc X	Layer 2	F1-G1	1	1562409,531	-1360749,086	-1,8323	In situ	Total station			Yes	Yes	Débris en quartz		Angular waste	Quartz, type Q2	Undetermined				0.2											No
526	Ravin Blanc X	Layer 2	F1	1				Screening					No	Fragment d'éclat allongé rectiligne en quartz	1,5 cm	Elongated flake	Quartz, type Q2	Mesio-proximal	13.12	8.57	2.97	0.4	Parallel; Rectilinear	No	Straight	No	Triangular						No					Smooth / Plain	Whole	Smooth	3.94	No action on it	2	2	2	80	100	Ventral face	Right
527	Ravin Blanc X	Layer 2	F1	1				Screening					Yes	Fragment d'éclat de moins de 1,5 cm	1,5 cm	Flake	Quartz, type Q2	Undetermined				0.5											No
528	Ravin Blanc X	Layer 2	F1	1				Screening					No	Fragment d'éclat de moins de 1,5 cm	1,5 cm	Flake	Quartz, type Q2	Undetermined				0.5											No
529	Ravin Blanc X	Layer 2	F1	1				Screening					No	Éclat de moins de 1,5 cm	1,5 cm	Flake	Quartz, type Q1-2	Whole				0.3											No
530	Ravin Blanc X	Layer 2	F1	1				Screening					No	Fragment d'éclat de moins de 1,5 cm	1,5 cm	Flake	Quartz, type Q1-2	Undetermined				0.2											No
531	Ravin Blanc X	Layer 2	F1	1				Screening					No	Fragment d'éclat de moins de 1,5 cm	1,5 cm	Flake	Quartz, type Q2	Undetermined				0.2											No
234bs	Ravin Blanc X	Layer 2	F1-G1	1	1562409,531	-1360749,086	-1,8323	In situ	Total station			Yes	Yes	Débris en quartz		Angular waste	Quartz, type Q1-2	Undetermined				0.1											No
234bw	Ravin Blanc X	Layer 2	F1-G1	1	1562409,531	-1360749,086	-1,8323	In situ	Total station			Yes	Yes	Débris en quartz		Angular waste	Quartz, type Q2	Undetermined				< 0.1											No
234bx	Ravin Blanc X	Layer 2	F1-G1	1	1562409,531	-1360749,086	-1,8323	In situ	Total station			Yes	Yes	Débris en quartz		Angular waste	Quartz, type Q1-2	Undetermined				0.1											No
535	Ravin Blanc X	Layer 2	F1	1				Screening					No	Fragment d'éclat de moins de 1 cm	1 cm	Flake	Quartz, type Q2	Mesial				0.1											Yes	Light neo-cortex		Undetermined edge	100
234bz	Ravin Blanc X	Layer 2	F1-G1	1	1562409,531	-1360749,086	-1,8323	In situ	Total station			Yes	No	Débris en quartz		Angular waste	Quartz, type Q2	Undetermined				0.1											No
537	Ravin Blanc X	Layer 2	F1	1				Screening					No	Fragment d'éclat de moins de 1 cm	1 cm	Flake	Quartz, type Q2	Undetermined				0.1											No
538	Ravin Blanc X	Layer 2	F1	1				Screening					No	Éclat de moins de 1 cm	1 cm	Flake	Quartz, type Q1-2	Whole				0.1											No
234c	Ravin Blanc X	Layer 2	F1-G1	1	1562409,531	-1360749,086	-1,8323	In situ	Total station			Yes	No	Fragment d'éclat rectiligne en quartz		Flake	Quartz, type Q2	Mesio-distal	17.61	21,24	5.48	1.1	Parallel; Regular; Rectilinear	No	Straight	No		2	122c	217			No
234ca	Ravin Blanc X	Layer 2	F1-G1	1	1562409,531	-1360749,086	-1,8323	In situ	Total station			Yes	No	Débris en quartz		Angular waste	Quartz, type Q2	Undetermined				0.5											No
541	Ravin Blanc X	Layer 2	F2	1				Screening					Yes	Fragment d'éclat de moins de 1 cm	1 cm	Flake	Quartz, type Q2	Undetermined				< 0.1											No
234ce	Ravin Blanc X	Layer 2	F1-G1	1	1562409,531	-1360749,086	-1,8323	In situ	Total station			Yes	No	Débris en quartz		Angular waste	Quartz, type Q2	Undetermined				< 0.1											No
234cg	Ravin Blanc X	Layer 2	F1-G1	1	1562409,531	-1360749,086	-1,8323	In situ	Total station			Yes	No	Débris en quartz		Angular waste	Quartz, type Q2	Undetermined				0.3											No
234ci	Ravin Blanc X	Layer 2	F1-G1	1	1562409,531	-1360749,086	-1,8323	In situ	Total station			Yes	Yes	Débris en quartz		Angular waste	Quartz, type Q2	Undetermined				0.1											No
545	Ravin Blanc X	Layer 2	F4	1				Screening					No	Fragment d'éclat de moins de 1 cm	1 cm	Flake	Quartz, type Q2	Undetermined				0.2											No
234ck	Ravin Blanc X	Layer 2	F1-G1	1	1562409,531	-1360749,086	-1,8323	In situ	Total station			Yes	No	Débris en quartz		Angular waste	Quartz, type Q1-2	Undetermined				< 0.1											No
547	Ravin Blanc X	Layer 2	G1	1				Screening					No	Fragment d'éclat de moins de 1,5 cm	1,5 cm	Flake	Quartz, type Q2	Mesio-proximal				0.3											No
548	Ravin Blanc X	Layer 2	G1	1				Screening					No	Fragment d'éclat de moins de 1,5 cm	1,5 cm	Flake	Quartz, type Q1-2	Distal				0.1											No
549	Ravin Blanc X	Layer 2	G1	1				Screening					No	Fragment d'éclat de moins de 1,5 cm	1,5 cm	Flake	Quartz, type Q2	Mesio-proximal				< 0.1											No
234d	Ravin Blanc X	Layer 2	F1-G1	1	1562409,531	-1360749,086	-1,8323	In situ	Total station			Yes	Yes	Fragment d'éclat en quartz		Flake	Quartz, type Q2	Mesio-proximal	20.04	14.91	3.65	1.2		No	Straight	No							No					Smooth / Plain	Whole	Smooth	4.44	Abraded	2	0	1	62	106	Ventral face	Right
234e	Ravin Blanc X	Layer 2	F1-G1	1	1562409,531	-1360749,086	-1,8323	In situ	Total station			Yes	No	Éclat cortical réfléchi en quartz	2 cm	Flake	Quartz, type Q2	Whole	14.68	16.74	3.25	0.9		No	Straight	Yes							Yes	Light neo-cortex		Upper face	20	Faceted / Prepared	Whole	Irregular	1.98	Faceted	1	1	1	77	108	Ventral face	Left
234f	Ravin Blanc X	Layer 2	F1-G1	1	1562409,531	-1360749,086	-1,8323	In situ	Total station			Yes	Yes	Fragment d'éclat cortical en quartz	2 cm	Flake	Quartz, type Q3	Mesio-distal	15.96	12.48	5.11	0.9		No	Straight	No							Yes	Light neo-cortex		Upper face	20
234g	Ravin Blanc X	Layer 2	F1-G1	1	1562409,531	-1360749,086	-1,8323	In situ	Total station			Yes	No	Éclat allongé débordant cortical en quartz		Elongated flake	Quartz, type Q2	Whole	29.18	15.61	4.52	2.5	Parallel; Regular	No	Curved	No	Triangular						Yes	Light neo-cortex		Debordant	100	Smooth / Plain	Whole	Smooth	3.12	No action on it	1	2	1	71	116	Ventral face	Left
234h	Ravin Blanc X	Layer 2	F1-G1	1	1562409,531	-1360749,086	-1,8323	In situ	Total station			Yes	No	Éclat allongé en quartz		Elongated flake	Quartz, type Q2	Mesio-distal	22.24	12.56	3.47	0.8	Parallel	No	Straight	Yes	Triangular						No
234j	Ravin Blanc X	Layer 2	F1-G1	1	1562409,531	-1360749,086	-1,8323	In situ	Total station			Yes	No	Indéterminé cortical en quartz		Undetermined	Quartz, type Q2	Undetermined				2.8		No	Undetermined	No							Yes	Light neo-cortex		Undetermined
234l	Ravin Blanc X	Layer 2	F1-G1	1	1562409,531	-1360749,086	-1,8323	In situ	Total station			Yes	No	Débris en quartz		Angular waste	Quartz, type Q2	Undetermined				1.8											No
234n	Ravin Blanc X	Layer 2	F1-G1	1	1562409,531	-1360749,086	-1,8323	In situ	Total station			Yes	No	Fragment d'éclat allongé en quartz	2 cm	Elongated flake	Quartz, type Q2	Mesial	17.58	9.45	2.81	0.4		No	Straight	Yes	Trapezoidal						No
557	Ravin Blanc X	Layer 2	H0	1	1562407,9271	-1360752,0113	-1,8816	In situ	Total station	None	Horizontal	No	No	Fragment d'éclat de moins de 1,5 cm	1,5 cm	Flake	Quartz, type Q2	Mesial				0.5											No
234o	Ravin Blanc X	Layer 2	F1-G1	1	1562409,531	-1360749,086	-1,8323	In situ	Total station			Yes	No	Fragment d'éclat allongé rectiligne en quartz	2 cm	Elongated flake	Quartz, type Q2	Mesio-proximal	15.09	9.30	2.88	0.4	Parallel; Regular; Rectilinear	No	Straight	No	Triangular						No					Smooth / Plain	Broken	Smooth	2.20	No action on it	1	0	0	86	101	No	Right
234p	Ravin Blanc X	Layer 2	F1-G1	1	1562409,531	-1360749,086	-1,8323	In situ	Total station			Yes	Yes	Fragment d'éclat cortical en quartz		Flake	Quartz, type Q2	Mesio-distal	25.97	13.37	6.44	0.7		No	Straight	No							Yes	Light neo-cortex		Upper face	40
234y	Ravin Blanc X	Layer 2	F1-G1	1	1562409,531	-1360749,086	-1,8323	In situ	Total station			Yes	No	Fragment d'éclat en quartz	2 cm	Flake	Quartz, type Q2	Mesio-proximal	15.41	14.66	3.15	0.6		No	Straight	No							No					Smooth / Plain	Whole	Smooth	2.62	Abraded	0	0	2	69	114	Ventral face	No
561	Ravin Blanc X	Layer 2	G0	1	1562409,2132	-1360752,1834	-1,8781	In situ	Total station	None	Horizontal	No	No	Fragment d'éclat de moins de 1,5 cm	1,5 cm	Flake	Quartz, type Q2	Mesio-distal				0.3											No
235a	Ravin Blanc X	Layer 2	F1-G1	1	1562408,762	-1360749,076	-1,9222	In situ	Total station			Yes	No	Éclat allongé rectiligne bidirectionnel et retouché en quartz		Elongated flake	Quartz, type Q2	Whole	33.77	17.04	5.52	4.0	Parallel; Regular; Rectilinear	No	Straight	No		1	139				No					Faceted / Prepared	Whole	Irregular	4.35	Faceted	2	0	1	90	90	No	No
235b	Ravin Blanc X	Layer 2	F1-G1	1	1562408,762	-1360749,076	-1,9222	In situ	Total station			Yes	No	Éclat allongé en quartz		Elongated flake	Quartz, type Q2	Almost whole	21.11	12.73	2.08	0.6	No	No	Straight	No							No					Crushed	Crushed	Irregular	1.91	No action on it	1	0	0	113	76	Upper face	Left
564	Ravin Blanc X	Layer 2	G0	1	1562409,2806	-1360752,296	-1,8797	In situ	Total station	None	Horizontal	No	No	Éclat de moins de 1 cm	1 cm	Flake	Quartz, type Q2	Whole				0.3											No
565	Ravin Blanc X	Layer 2	G0	1	1562409,2807	-1360752,3622	-1,8901	In situ	Total station	East / West	Horizontal	No	No	Fragment d'éclat de moins de 1,5 cm	1,5 cm	Flake	Quartz, type Q2	Undetermined				0.2											No
566	Ravin Blanc X	Layer 2	G0	1	1562409,2787	-1360752,2982	-1,8743	In situ	Total station	None	Horizontal	No	Yes	Fragment d'éclat de moins de 1,5 cm	1,5 cm	Flake	Quartz, type Q3	Undetermined				0.8											No
31b	Ravin Blanc X	Layer 2	F1-G1	1	1562409,42	-1360749,197	-1,8161	In situ	Total station			Yes	No	Débris en quartz		Angular waste	Quartz, type Q2	Undetermined				0.4											No
31c	Ravin Blanc X	Layer 2	F1-G1	1	1562409,42	-1360749,197	-1,8161	In situ	Total station			Yes	No	Débris en quartz		Angular waste	Quartz, type Q2	Undetermined				0.2											No
569	Ravin Blanc X	Layer 2	G0	1	1562409,5089	-1360752,3119	-1,8683	In situ	Total station	None	Horizontal	No	No	Éclat de moins de 1,5 cm	1,5 cm	Flake	Quartz, type Q2	Whole				0.2											No
570	Ravin Blanc X	Layer 2	G0	1	1562409,5732	-1360752,3248	-1,8773	In situ	Total station	None	Horizontal	No	No	Fragment d'éclat de moins de 1 cm	1 cm	Flake	Quartz, type Q2	Mesial				0.1											No
571	Ravin Blanc X	Layer 2	G0	1	1562409,7632	-1360752,0732	-1,8617	In situ	Total station			Yes	No	Fragment d'éclat de moins de 1,5 cm	1,5 cm	Flake	Quartz, type Q2	Mesio-proximal				0.4											No
31d	Ravin Blanc X	Layer 2	F1-G1	1	1562409,42	-1360749,197	-1,8161	In situ	Total station			Yes	No	Débris cortical en quartz		Angular waste	Quartz, type Q2	Undetermined				0.7											Yes	Light neo-cortex
573	Ravin Blanc X	Layer 2	G0	1	1562409,8012	-1360752,0559	-1,8471	In situ	Total station	None	Horizontal	No	Yes	Fragment d'éclat de moins de 1,5 cm	1,5 cm	Flake	Quartz, type Q2	Undetermined				0.5											No
31e	Ravin Blanc X	Layer 2	F1-G1	1	1562409,42	-1360749,197	-1,8161	In situ	Total station			Yes	No	Débris en quartz		Angular waste	Quartz, type Q2	Undetermined				0.1											No
31f	Ravin Blanc X	Layer 2	F1-G1	1	1562409,42	-1360749,197	-1,8161	In situ	Total station			Yes	No	Débris en quartz		Angular waste	Quartz, type Q1	Undetermined				0.1											No
31g	Ravin Blanc X	Layer 2	F1-G1	1	1562409,42	-1360749,197	-1,8161	In situ	Total station			Yes	No	Débris en quartz		Angular waste	Quartz, type Q1	Undetermined				0.1											No
31h	Ravin Blanc X	Layer 2	F1-G1	1	1562409,42	-1360749,197	-1,8161	In situ	Total station			Yes	Yes	Débris en quartz		Angular waste	Quartz, type Q2	Undetermined				< 0.1											No
31i	Ravin Blanc X	Layer 2	F1-G1	1	1562409,42	-1360749,197	-1,8161	In situ	Total station			Yes	Yes	Débris en quartz		Angular waste	Quartz, type Q2	Undetermined				< 0.1											No
579	Ravin Blanc X	Layer 2	G0	1	1562409,7711	-1360752,3082	-1,851	In situ	Total station			Yes	Yes	Fragment d'éclat de moins de 1,5 cm	1,5 cm	Flake	Quartz, type Q2	Mesio-proximal				0.5											No
580	Ravin Blanc X	Layer 2	G0	1	1562409,8069	-1360752,3055	-1,8507	In situ	Total station			Yes	Yes	Fragment d'éclat de moins de 1,5 cm	1,5 cm	Flake	Quartz, type Q2	Undetermined				0.3											No
35a	Ravin Blanc X	Layer 2	F1-G1	1	1562409,393	-1360749,219	-1,8151	In situ	Total station			Yes	No	Débris en quartz		Angular waste	Quartz, type Q2	Undetermined				0.1											No
35d	Ravin Blanc X	Layer 2	F1-G1	1	1562409,393	-1360749,219	-1,8151	In situ	Total station			Yes	Yes	Débris en quartz		Angular waste	Quartz, type Q2	Undetermined				0.2											No
35e	Ravin Blanc X	Layer 2	F1-G1	1	1562409,393	-1360749,219	-1,8151	In situ	Total station			Yes	Yes	Débris en quartz		Angular waste	Quartz, type Q2	Undetermined				0.2											No
35g	Ravin Blanc X	Layer 2	F1-G1	1	1562409,393	-1360749,219	-1,8151	In situ	Total station			Yes	No	Débris en quartz		Angular waste	Quartz, type Q2	Undetermined				< 0.1											No
42a	Ravin Blanc X	Layer 2	F1-G1	1	1562409,313	-1360749,176	-1,8212	In situ	Total station			Yes	No	Fragment d'éclat en quartz	2 cm	Flake	Quartz, type Q2	Mesial	18.99	12.38	2.71	0.7		No	Curved	No							No
45a	Ravin Blanc X	Layer 2	F1-G1	1	1562409,252	-1360749,141	-1,8197	In situ	Total station			Yes	No	Débris en quartz		Angular waste	Quartz, type Q2	Undetermined				0.5											No
45c	Ravin Blanc X	Layer 2	F1-G1	1	1562409,252	-1360749,141	-1,8197	In situ	Total station			Yes	Yes	Débris en quartz		Angular waste	Quartz, type Q2	Undetermined				< 0.1											No
588	Ravin Blanc X	Layer 2	G0	1	1562409,3425	-1360752,3469	-1,9093	In situ	Total station			Yes	Yes	Fragment d'éclat de moins de 1,5 cm	1,5 cm	Flake	Quartz, type Q2	Distal				0.4											No
505a	Ravin Blanc X	Layer 2	E1	1			-177	In situ	Altitude taken with builder's level				Yes	Lame ou éclat débordant en quartz		Blade	Quartz, type Q2	Mesial	33.93	11.98	6.45	6.2		No	Straight	No	Trapezoidal						No
590	Ravin Blanc X	Layer 2	G0	1	1562409,1463	-1360752,0628	-1,9208	In situ	Total station	East / West	Vertical	No	Yes	Fragment d'éclat de moins de 1,5 cm	1,5 cm	Flake	Quartz, type Q2	Undetermined				0.8											No
591	Ravin Blanc X	Layer 2	G0	1	1562409,2825	-1360752,018	-1,915	In situ	Total station			Yes	No	Fragment d'éclat de moins de 1,5 cm	1,5 cm	Flake	Quartz, type Q2	Mesio-proximal				0.4											No
505b	Ravin Blanc X	Layer 2	E1	1			-177	In situ	Altitude taken with builder's level				Yes	Fragment d'éclat débordant en quartz		Flake	Quartz, type Q2	Proximal	17.96	20.71	7.98	6.2		No	Straight	No							No					Smooth / Plain	Whole	Irregular	3.11	No action on it	0	1	1	105	87	No	Left
593	Ravin Blanc X	Layer 2	F0	1	1562410,1466	-1360752,1173	-1,8988	In situ	Total station	None	Horizontal	No	No	Fragment d'éclat de moins de 1,5 cm	1,5 cm	Flake	Quartz, type Q2	Undetermined				0.6											No
594	Ravin Blanc X	Layer 2	F0	1	1562410,1682	-1360752,1551	-1,8988	In situ	Total station			Yes	Yes	Fragment d'éclat de moins de 1,5 cm	1,5 cm	Flake	Quartz, type Q2	Undetermined				0.4											No
595	Ravin Blanc X	Layer 2	G0	1	1562408,9995	-1360752,0114	-1,9228	In situ	Total station	South-East / North-West	Inclined	No	Yes	Fragment d'éclat de moins de 1,5 cm	1,5 cm	Flake	Quartz, type Q2	Undetermined				0.2											No
506a	Ravin Blanc X	Layer 2	E1	1				Screening					No	Fragment d'éclat légèrement outrepassé en quartz	2 cm	Flake	Quartz, type Q2	Mesio-distal	14.89	17.24	5.22	1.1		No	Straight	No							No
597	Ravin Blanc X	Layer 2	F0	1	1562409,9214	-1360752,1306	-1,8977	In situ	Total station			Yes	Yes	Fragment d'éclat de moins de 1 cm	1 cm	Flake	Quartz, type Q2	Mesial				0.3											No
598	Ravin Blanc X	Layer 2	F1	1	1562410,3118	-1360751,8344	-1,8801	In situ	Total station			Yes	Yes	Fragment d'éclat de moins de 1,5 cm	1,5 cm	Flake	Quartz, type Q2	Distal				0.2											No
506b	Ravin Blanc X	Layer 2	E1	1				Screening					Yes	Fragment d'éclat cortical débordant en quartz	2 cm	Flake	Quartz, type Q1-2	Undetermined				0.9		No	Straight	No							Yes	Light neo-cortex		Undetermined edge	100
53b	Ravin Blanc X	Layer 2	F1-G1	1	1562409,446	-1360748,985	-1,8119	In situ	Total station			Yes	No	Débris en quartz		Angular waste	Quartz, type Q2	Undetermined				0.2											No
601	Ravin Blanc X	Layer 2	F0	1	1562410,2802	-1360752,2149	-1,9141	In situ	Total station	None	Horizontal	No	No	Fragment d'éclat de moins de 1,5 cm	1,5 cm	Flake	Quartz, type Q2	Mesio-proximal				0.8											No
602	Ravin Blanc X	Layer 2	E0	1	1562411,246	-1360752,0904	-1,8644	In situ	Total station			Yes	No	Éclat de moins de 1 cm	1 cm	Flake	Quartz, type Q2	Whole				< 0.1											No
54a	Ravin Blanc X	Layer 2	F1-G1	1	1562409,471	-1360748,978	-1,8118	In situ	Total station		Inclined	No	Yes	Lame en quartz		Blade	Quartz, type Q3	Whole	36.33	12.54	4.54	2.3	Parallel; Regular	No	Straight	No	Triangular						No					Faceted / Prepared	Broken	Irregular	5.33	Abraded; Faceted	1	1	1	75	108	Ventral face	Right
59a	Ravin Blanc X	Layer 2	F1-G1	1	1562409,565	-1360749,064	-1,8163	In situ	Total station			Yes	Yes	Fragment d'éclat débordant en quartz	2 cm	Flake	Quartz, type Q2	Mesial	18.96	9.52	5.66	0.9		No	Straight	No							No
605	Ravin Blanc X	Layer 2	F0	1	1562410,5409	-1360752,2105	-1,9494	In situ	Total station	None	Horizontal	No	No	Éclat de moins de 1,5 cm	1,5 cm	Flake	Quartz, type Q2	Whole				0.7											No
59b	Ravin Blanc X	Layer 2	F1-G1	1	1562409,565	-1360749,064	-1,8163	In situ	Total station			Yes	Yes	Débris en quartz		Angular waste	Quartz, type Q2	Undetermined				< 0.1											No
61b	Ravin Blanc X	Layer 2	F1-G1	1	1562409,477	-1360749,063	-1,8167	In situ	Total station			Yes	Yes	Débris en quartz		Angular waste	Quartz, type Q2	Undetermined				0.3											No
61e	Ravin Blanc X	Layer 2	F1-G1	1	1562409,477	-1360749,063	-1,8167	In situ	Total station			Yes	Yes	Débris en quartz		Angular waste	Quartz, type Q1-2	Undetermined				< 0.1											No
61g	Ravin Blanc X	Layer 2	F1-G1	1	1562409,477	-1360749,063	-1,8167	In situ	Total station			Yes	Yes	Débris en quartz		Angular waste	Quartz, type Q2	Undetermined				0.1											No
64a	Ravin Blanc X	Layer 2	F1-G1	1	1562409,579	-1360748,808	-1,8059	In situ	Total station		Horizontal	No	No	Nucléus multidirectionnel en quartz		Core	Quartz, type Q1-2	Whole	38.54	47.61	23.43	36.1		No									No
64b	Ravin Blanc X	Layer 2	F1-G1	1	1562409,579	-1360748,808	-1,8059	In situ	Total station			Yes	No	Débris en quartz		Angular waste	Quartz, type Q2	Undetermined				0.6											No
64d	Ravin Blanc X	Layer 2	F1-G1	1	1562409,579	-1360748,808	-1,8059	In situ	Total station			Yes	No	Débris cortical en quartz		Angular waste	Quartz, type Q1-2	Undetermined				1.6											Yes	Light neo-cortex
64e	Ravin Blanc X	Layer 2	F1-G1	1	1562409,579	-1360748,808	-1,8059	In situ	Total station			Yes	Yes	Débris en quartz		Angular waste	Quartz, type Q2	Undetermined				< 0.1											No
614	Ravin Blanc X	Layer 2	E0	1				Screening					No	Éclat cortical de moins de 1 cm	1 cm	Flake	Quartz, type Q3	Whole				0.2											Yes	Pronounced neo-cortex (alluvial)	Red	Distal	100
64f	Ravin Blanc X	Layer 2	F1-G1	1	1562409,579	-1360748,808	-1,8059	In situ	Total station			Yes	Yes	Débris en quartz		Angular waste	Quartz, type Q2	Undetermined				< 0.1											No
616	Ravin Blanc X	Layer 2	E0	1				Screening					Yes	Fragment d'éclat de moins de 1,5 cm	1,5 cm	Flake	Quartz, type Q2	Undetermined				0.3											No
617	Ravin Blanc X	Layer 2	E0	1				Screening					No	Éclat de moins de 1 cm	1 cm	Flake	Quartz, type Q2	Whole				< 0.1											No
618	Ravin Blanc X	Layer 2	E0	1				Screening					No	Éclat de moins de 1 cm	1 cm	Flake	Quartz, type Q2	Whole				< 0.1											No
64g	Ravin Blanc X	Layer 2	F1-G1	1	1562409,579	-1360748,808	-1,8059	In situ	Total station			Yes	No	Débris en quartz		Angular waste	Quartz, type Q1	Undetermined				0.1											No
620	Ravin Blanc X	Layer 2	E0	1				Screening					No	Fragment d'éclat de moins de 1,5 cm	1,5 cm	Flake	Quartz, type Q2	Mesio-distal				0.1											No
68a	Ravin Blanc X	Layer 2	F1-G1	1	1562409,499	-1360749,041	-1,8200	In situ	Total station			Yes	No	Éclat en quartz		Flake	Quartz, type Q2	Almost whole	21.42	16.75	4.93	1.6		No	Straight	No							No					Undetermined	Broken	Undetermined	?	Abraded	1	1	1	?	?	?	?
68c	Ravin Blanc X	Layer 2	F1-G1	1	1562409,499	-1360749,041	-1,8200	In situ	Total station			Yes	No	Débris en quartz		Angular waste	Quartz, type Q2	Undetermined				0.2											No
79a	Ravin Blanc X	Layer 2	F1-G1	1	1562409,349	-1360749,463	-1,8271	In situ	Total station		Horizontal	No	No	Débris en quartz		Angular waste	Quartz, type Q1-2	Undetermined				0.5											No
624	Ravin Blanc X	Layer 2	F0	1				Screening					No	Fragment d'éclat de moins de 1,5 cm	1,5 cm	Flake	Quartz, type Q2	Mesio-distal				0.5											No
625	Ravin Blanc X	Layer 2	F0	4				Screening					No	Fragments d'éclats de moins de 1,5 cm	1,5 cm	Flake	Quartz, undifferentiated	Undetermined				1.4											No
626	Ravin Blanc X	Layer 2	F0	6				Screening					No	Fragments d'éclats de moins de 1 cm	1 cm	Flake	Quartz, undifferentiated	Undetermined				0.4											No
627	Ravin Blanc X	Layer 2	F0	4				Screening					No	Fragments d'éclats de moins de 0,5 cm	0,5 cm	Flake	Quartz, undifferentiated	Undetermined				0.1											No
628	Ravin Blanc X	Layer 2	F0	3				Screening					No	Éclats de moins de 1 cm	1 cm	Flake	Quartz, undifferentiated	Whole				0.1											No
629	Ravin Blanc X	Layer 2	F0	2				Screening					No	Éclats de moins de 0,5 cm	0,5 cm	Flake	Quartz, undifferentiated	Whole				< 0.1											No
80a	Ravin Blanc X	Layer 2	F1-G1	1	1562409,299	-1360749,416	-1,8240	In situ	Total station			Yes	No	Débris en quartz		Angular waste	Quartz, type Q1-2	Undetermined				0.2											No
80d	Ravin Blanc X	Layer 2	F1-G1	1	1562409,299	-1360749,416	-1,8240	In situ	Total station			Yes	No	Débris en quartz		Angular waste	Quartz, type Q2	Undetermined				< 0.1											No
80e	Ravin Blanc X	Layer 2	F1-G1	1	1562409,299	-1360749,416	-1,8240	In situ	Total station			Yes	No	Débris en quartz		Angular waste	Quartz, type Q2	Undetermined				< 0.1											No
80f	Ravin Blanc X	Layer 2	F1-G1	1	1562409,299	-1360749,416	-1,8240	In situ	Total station			Yes	Yes	Débris en quartz		Angular waste	Quartz, type Q1-2	Undetermined				1.3											No
634	Ravin Blanc X	Layer 2	F1	3				Screening					No	Fragments d'éclats de moins de 1,5 cm	1,5 cm	Flake	Quartz, undifferentiated	Undetermined				0.8											No
635	Ravin Blanc X	Layer 2	F1	2				Screening					No	Éclats de moins de 1,5 cm	1,5 cm	Flake	Quartz, undifferentiated	Whole				0.4											No
636	Ravin Blanc X	Layer 2	F1	7				Screening					No	Fragments d'éclats de moins de 1 cm	1 cm	Flake	Quartz, undifferentiated	Undetermined				0.5											No
637	Ravin Blanc X	Layer 2	F1	1				Screening					No	Fragment d'éclat de moins de 0,5 cm	0,5 cm	Flake	Quartz, type Q2	Undetermined				< 0.1											No
82a	Ravin Blanc X	Layer 2	F1-G1	1	1562409,246	-1360749,313	-1,8191	In situ	Total station		Vertical	No	No	Fragment de lame en quartz avec un enlèvement burinant		Blade	Quartz, type Q2	Mesial	25.51	10.43	5.05	1.0	Parallel; Regular	No	Straight	Yes	Triangular						No
639	Ravin Blanc X	Layer 2	G0	1				Screening					No	Éclat de moins de 1,5 cm	1,5 cm	Flake	Quartz, type Q2	Whole				0.6											No
640	Ravin Blanc X	Layer 2	G0	3				Screening					No	Fragments d'éclats de moins de 1,5 cm	1,5 cm	Flake	Quartz, undifferentiated	Undetermined				0.7											No
88a	Ravin Blanc X	Layer 2	F1-G1	1	1562409,35	-1360749,074	-1,8122	In situ	Total station	North / South	Vertical	No	No	Fragment d'éclat allongé en quartz	2 cm	Elongated flake	Quartz, type Q2	Mesio-distal	19.62	13.05	4.04	0.8		No	Straight	No							No
8b	Ravin Blanc X	Layer 2	F1-G1	1	1562409,275	-1360749,242	-1,8098	In situ	Total station			Yes	Yes	Débris en quartz		Angular waste	Quartz, type Q2	Undetermined				< 0.1											No
8c	Ravin Blanc X	Layer 2	F1-G1	1	1562409,275	-1360749,242	-1,8098	In situ	Total station			Yes	Yes	Débris en quartz		Angular waste	Quartz, type Q1-2	Undetermined				< 0.1											No
644	Ravin Blanc X	Layer 2	G0	10				Screening					No	Fragments d'éclats de moins de 1 cm	1 cm	Flake	Quartz, undifferentiated	Undetermined				0.7											No
645	Ravin Blanc X	Layer 2	G0	4				Screening					No	Fragments d'éclats de moins de 0,5 cm	0,5 cm	Flake	Quartz, undifferentiated	Undetermined				0.2											No
646	Ravin Blanc X	Layer 2	G2	1				Screening					Yes	Fragment d'éclat de moins de 1,5 cm	1,5 cm	Flake	Quartz, type Q2	Mesial				0.3											No
94b	Ravin Blanc X	Layer 2	F1-G1	1	1562409,487	-1360749,366	-1,8452	In situ	Total station		Horizontal	No	No	Débris en quartz		Angular waste	Quartz, type Q2	Undetermined				< 0.1											No
648	Ravin Blanc X	Layer 2	G2	3				Screening					No	Fragments d'éclats de moins de 0,5 cm	0,5 cm	Flake	Quartz, undifferentiated	Undetermined				< 0.1											No
97a	Ravin Blanc X	Layer 2	F1-G1	1	1562409,434	-1360749,33	-1,8358	In situ	Total station			Yes	No	Débris en quartz		Angular waste	Quartz, type Q2	Undetermined				< 0.1											No
650	Ravin Blanc X	Layer 2	H0	1				Screening					No	Fragment d'éclat de moins de 1 cm	1 cm	Flake	Quartz, type Q2	Undetermined				0.1											No
97b	Ravin Blanc X	Layer 2	F1-G1	1	1562409,434	-1360749,33	-1,8358	In situ	Total station			Yes	Yes	Débris en quartz		Angular waste	Quartz, type Q2	Undetermined				0.2											No
98a	Ravin Blanc X	Layer 2	F1-G1	1	1562409,449	-1360749,269	-1,8323	In situ	Total station		Vertical on edge	No	Yes	Débris cortical en quartz		Angular waste	Quartz, type Q2	Undetermined				3.5											Yes	Light neo-cortex
98b	Ravin Blanc X	Layer 2	F1-G1	1	1562409,449	-1360749,269	-1,8323	In situ	Total station			Yes	No	Débris en quartz		Angular waste	Quartz, type Q2	Undetermined				< 0.1											No
98c	Ravin Blanc X	Layer 2	F1-G1	1	1562409,449	-1360749,269	-1,8323	In situ	Total station			Yes	No	Débris en quartz		Angular waste	Quartz, type Q1-2	Undetermined				< 0.1											No
655	Ravin Blanc X	Layer 2	H1	1				Screening					No	Éclat de moins de 1 cm	1 cm	Flake	Quartz, type Q2	Whole				0.1											No
656	Ravin Blanc X	Layer 2	H1	3				Screening					No	Fragments d'éclats de moins de 1 cm	1 cm	Flake	Quartz, undifferentiated	Undetermined				0.2											No
98e	Ravin Blanc X	Layer 2	F1-G1	1	1562409,449	-1360749,269	-1,8323	In situ	Total station			Yes	No	Débris en quartz		Angular waste	Quartz, type Q2	Undetermined				< 0.1											No
658	Ravin Blanc X	Layer 2	H2	1				Screening					No	Éclat de moins de 1 cm	1 cm	Flake	Quartz, type Q1-2	Whole				< 0.1											No
98f	Ravin Blanc X	Layer 2	F1-G1	1	1562409,449	-1360749,269	-1,8323	In situ	Total station			Yes	No	Débris cortical en quartz		Angular waste	Quartz, type Q2	Undetermined				< 0.1											Yes	Light neo-cortex
515b	Ravin Blanc X	Layer 2	E3	1			-185	In situ	Altitude taken with builder's level				Yes	Fragment d'éclat de moins de 1 cm	1 cm	Flake	Quartz, type Q2	Mesial				2.3											No
[truncated: 91 more columns]
